# Supplementary material for: Screening and characterisation of sex differentiation-related long non-coding RNAs in Chinese soft-shell turtle (Pelodiscus sinensis)
Source: Sci Rep. 2018 Jun 5;8:8630. doi: 10.1038/s41598-018-26841-3 (PMC5988831; doi:10.1038/s41598-018-26841-3)
Supplement: Supplementary file 2 — Dataset 1 [file 41598_2018_26841_MOESM2_ESM.xlsx]

## Sheet: Sheet1
Sample name	Female-1	Female-2	Male-1	Male-2
Number of clean Reads	85427392	86399070	85370654	106113534
Number of HQ clean reads	84688488	85525358	84525418	102510086
Unmapped reads with rRNA	84149900	84956262	83835172	101643906
Unique mapped reads	56920583	56840110	54694772	64501158
Unique mapped rate (%)	0.6764	0.6691	0.6524	0.6346
