# Supplementary material for: Screening and characterisation of sex differentiation-related long non-coding RNAs in Chinese soft-shell turtle (Pelodiscus sinensis)
Source: Sci Rep. 2018 Jun 5;8:8630. doi: 10.1038/s41598-018-26841-3 (PMC5988831; doi:10.1038/s41598-018-26841-3)
Supplement: Supplementary file 3 — Dataset 2 [file 41598_2018_26841_MOESM3_ESM.xls]

id	Female_count	Male_count	Female_fpkm	Male_fpkm	log2(FC)	Pvalue	FDR	significant	Symbol
NM_001286890.1	1294.4	341.98	39.63	14.93	-1.408378802	0.002513341	0.027707565	yes	APCDD1
NM_001286892.1	16706	4960.5	467.815	196.75	-1.249574485	0.001217639	0.015955208	yes	HSPA5
NM_001286896.1	180.21	558.945	4.61	20.77	2.17166256	0.000488407	0.007812119	yes	JCHAIN
NM_001286900.1	6570.715	770.895	275.705	46.805	-2.558390871	3.29E-09	4.31E-07	yes	CKB
NM_001286908.1	17305	3690.5	470.035	143.385	-1.712874081	1.61E-05	0.000492334	yes	HSPA8
NM_001286914.1	3624	1041	193.635	78.075	-1.310407177	0.001303628	0.016767399	yes	CD9
NM_001286916.1	2083	3347	317.905	713.54	1.1663986	0.003591051	0.036194398	yes	RPS20
TCONS_00000046	119.5	1.5	3.925	0.08	-5.616548844	0.004284952	0.041107427	yes	XLOC_000041
TCONS_00000076	3132.99	754.585	52.18	17.95	-1.5395131	0.000228145	0.004284449	yes	XLOC_000067
TCONS_00000110	45.055	1224.65	1.06	40.435	5.253468442	1.58E-20	1.52E-17	yes	XLOC_000093
TCONS_00000201	2467.535	3941.34	37.56	84.205	1.164708838	0.002603681	0.028413442	yes	XLOC_000156
TCONS_00000290	73.555	1141.565	0.585	12.59	4.427697848	2.93E-13	1.01E-10	yes	XLOC_000225
TCONS_00000292	527.29	0	3.685	0.001	-11.8474489	4.70E-14	1.84E-11	yes	XLOC_000225
TCONS_00000294	333.095	702.825	1.15	3.47	1.593301802	0.00181788	0.021475484	yes	XLOC_000225
TCONS_00000370	3037.1	513.065	90.405	22.07	-2.034315936	5.51E-06	0.000200113	yes	XLOC_000288
TCONS_00000387	64.56	516.455	0.75	8.245	3.458556993	1.03E-05	0.000338069	yes	XLOC_000303
TCONS_00000488	532.795	77.745	12.715	2.755	-2.206407238	0.004989637	0.046101897	yes	XLOC_000376
TCONS_00000489	1444.29	28.595	31.07	0.92	-5.07774457	3.55E-13	1.19E-10	yes	XLOC_000376
TCONS_00000592	362.29	16.5	28.27	2.01	-3.814004477	0.005176009	0.047310883	yes	XLOC_000453
TCONS_00000600	15789	573	635.765	36.1	-4.138422853	0.000106854	0.002338871	yes	XLOC_000458
TCONS_00000662	5982.385	1877.09	44.78	19.985	-1.163936955	0.002733713	0.029426383	yes	XLOC_000495
TCONS_00001002	16260.335	3999.85	195.38	68.94	-1.50286959	0.00016332	0.003283786	yes	XLOC_000752
TCONS_00001025	525.54	66.425	40.765	7.48	-2.44622084	0.001322785	0.01693295	yes	XLOC_000769
TCONS_00001057	144.64	679.05	0.625	4.18	2.741574847	5.88E-06	0.000211069	yes	XLOC_000791
TCONS_00001136	141.56	481.43	1.505	7.28	2.274174963	0.000480052	0.007713045	yes	XLOC_000840
TCONS_00001217	411.76	1561.34	2.915	15.56	2.416274272	1.52E-07	1.05E-05	yes	XLOC_000912
TCONS_00001218	416.585	1023.755	2.915	10.15	1.799911939	0.000114191	0.002471912	yes	XLOC_000912
TCONS_00001221	414.875	1212.545	2.83	11.62	2.037736111	8.31E-06	0.000281974	yes	XLOC_000912
TCONS_00001222	453.285	2428.985	3.125	23.56	2.914411444	5.29E-11	1.11E-08	yes	XLOC_000912
TCONS_00001253	0	137.76	0.001	3.205	11.64610864	2.76E-06	0.000114888	yes	XLOC_000937
TCONS_00001366	310.445	789.615	0.795	2.89	1.862042727	0.000267937	0.004868739	yes	XLOC_001015
TCONS_00001370	292.47	600.97	2.49	7.375	1.566497307	0.005024334	0.046324384	yes	XLOC_001015
TCONS_00001582	1535.85	355.825	11.56	3.84	-1.589963182	0.000558711	0.008692343	yes	XLOC_001127
TCONS_00001802	100.315	350.055	2.065	10.175	2.300815108	0.002352697	0.02629824	yes	XLOC_001276
TCONS_00001987	79.615	0	1.56	0.001	-10.60733031	0.001430467	0.017923287	yes	XLOC_001429
TCONS_00002326	768.19	2791.175	2.675	13.985	2.386269457	1.88E-07	1.24E-05	yes	XLOC_001669
TCONS_00002327	911.365	3130.875	3.135	14.965	2.255054931	3.54E-07	2.10E-05	yes	XLOC_001669
TCONS_00002518	169.58	6.27	3.915	0.205	-4.255316493	0.002576169	0.028162858	yes	XLOC_001823
TCONS_00002538	407.4	867.43	7.045	20.88	1.5674501	0.001270046	0.016459463	yes	XLOC_001837
TCONS_00002599	278.295	7.5	10.745	0.455	-4.561655127	0.003452394	0.035139612	yes	XLOC_001883
TCONS_00002619	157.115	510.04	1.445	6.755	2.224886277	0.000397971	0.006657601	yes	XLOC_001899
TCONS_00002621	149.385	551.98	1.265	6.51	2.363520158	0.000135294	0.002831938	yes	XLOC_001899
TCONS_00002661	323.83	647.965	6.455	18.24	1.498616729	0.003722086	0.037049148	yes	XLOC_001927
TCONS_00002664	383.865	35.54	9.665	1.32	-2.872231803	0.002093487	0.024016078	yes	XLOC_001928
TCONS_00002748	3146.21	867.235	36.4	14.25	-1.352976531	0.0009105	0.012764547	yes	XLOC_001981
TCONS_00002754	656.77	85.965	18.1	3.41	-2.408146053	0.000355126	0.006097552	yes	XLOC_001986
TCONS_00002759	936.62	2585.115	24.105	94.735	1.9745651	1.85E-06	8.25E-05	yes	XLOC_001991
TCONS_00002865	0	43.585	0.001	0.99	9.951284715	0.003525595	0.035690401	yes	XLOC_002028
TCONS_00002977	886.705	5.9	4.14	0.04	-6.693486957	4.37E-16	2.45E-13	yes	XLOC_002104
TCONS_00002978	460	3028.855	2.125	19.775	3.218142948	1.42E-11	3.42E-09	yes	XLOC_002104
TCONS_00002979	0	144.625	0.001	1.055	10.04302728	0.001403494	0.017658575	yes	XLOC_002104
TCONS_00003165	4962.13	1632.955	42.655	19.985	-1.093797291	0.004753648	0.044423187	yes	XLOC_002244
TCONS_00003257	1708.995	4497.74	10.405	39.19	1.913208608	2.34E-06	0.000100106	yes	XLOC_002326
TCONS_00003261	170.775	580.145	0.78	3.825	2.293913719	0.000616584	0.009399076	yes	XLOC_002328
TCONS_00003267	6.33	424.26	0.03	2.885	6.587465008	3.24E-07	1.95E-05	yes	XLOC_002328
TCONS_00003413	447.265	1037.855	1.63	5.465	1.745349531	0.000272263	0.004933643	yes	XLOC_002446
TCONS_00003432	820.655	81.8	6.225	0.915	-2.766230189	4.67E-05	0.001199118	yes	XLOC_002457
TCONS_00003512	320.075	21.195	4.745	0.455	-3.382469637	0.000832758	0.011938928	yes	XLOC_002525
TCONS_00003513	8314.425	902.305	132.295	21.155	-2.644687946	8.03E-08	6.28E-06	yes	XLOC_002525
TCONS_00003601	187.375	542.07	3.065	12.475	2.025080837	0.000598374	0.00918926	yes	XLOC_002590
TCONS_00003652	1.3	469.915	0.005	3.31	9.370687407	7.92E-10	1.23E-07	yes	XLOC_002627
TCONS_00003653	1336.215	115.875	7.09	0.915	-2.953941979	1.20E-06	5.83E-05	yes	XLOC_002627
TCONS_00003836	133.26	414.85	3.815	16.715	2.131388393	0.001684828	0.020257624	yes	XLOC_002767
TCONS_00003879	797.83	11.81	6.45	0.125	-5.689299161	2.10E-06	9.12E-05	yes	XLOC_002792
TCONS_00003907	205.445	871.965	1.9	11.29	2.570974162	8.86E-07	4.53E-05	yes	XLOC_002807
TCONS_00003923	271.97	12.17	6.785	0.45	-3.914351909	0.001043584	0.01416014	yes	XLOC_002810
TCONS_00003948	115.37	0	2.245	0.001	-11.13249973	0.000194319	0.003760403	yes	XLOC_002823
TCONS_00003988	1404.77	106.475	30.52	3.35	-3.187521961	2.50E-09	3.38E-07	yes	XLOC_002841
TCONS_00003995	1616.5	68	74.255	4.895	-3.923107409	0.000256281	0.004691682	yes	XLOC_002847
TCONS_00004058	259.81	8.365	6.61	0.295	-4.485863412	0.000207436	0.003950335	yes	XLOC_002892
TCONS_00004247	1437.92	4298.705	47.95	204.06	2.089390692	1.32E-07	9.50E-06	yes	XLOC_003059
TCONS_00004249	3577.255	10011.205	81.985	326.12	1.991971037	4.65E-07	2.61E-05	yes	XLOC_003059
TCONS_00004342	60	365.76	1.075	9.3	3.112894056	8.14E-05	0.001887143	yes	XLOC_003117
TCONS_00004351	11786.355	1088.155	88.605	12.065	-2.876560197	1.01E-08	1.12E-06	yes	XLOC_003124
TCONS_00004437	4116.475	746.115	50.705	13.285	-1.93232979	8.19E-06	0.000279054	yes	XLOC_003179
TCONS_00004503	51.035	406.145	0.865	9.805	3.502745593	8.93E-06	0.00029974	yes	XLOC_003209
TCONS_00004656	1708.98	484.135	32.69	13.365	-1.29038954	0.004158914	0.040135719	yes	XLOC_003314
TCONS_00004841	0	147.92	0.001	1.33	10.37721053	2.35E-06	0.000100477	yes	XLOC_003476
TCONS_00004983	466.53	44.435	11.365	1.64	-2.792829964	0.003191287	0.033099702	yes	XLOC_003562
TCONS_00004994	3916.06	1007.89	44.095	16.22	-1.442841256	0.00043854	0.007178234	yes	XLOC_003570
TCONS_00004995	1203.44	0	14.14	0.001	-13.7874945	9.12E-29	1.99E-25	yes	XLOC_003570
TCONS_00004998	11.01	620.025	0.105	8.315	6.307255031	3.16E-08	2.88E-06	yes	XLOC_003571
TCONS_00005080	908.555	206.33	5.085	1.59	-1.677221009	0.004341471	0.041489633	yes	XLOC_003630
TCONS_00005102	25.12	682.96	0.175	6.905	5.302214587	2.31E-05	0.000663345	yes	XLOC_003641
TCONS_00005343	1552.7	271.86	10.7	2.67	-2.00269915	1.75E-05	0.000528826	yes	XLOC_003799
TCONS_00005500	1692.94	215.79	39.995	7.2	-2.47375084	1.44E-07	1.01E-05	yes	XLOC_003899
TCONS_00005687	760.105	111.5	16.47	3.46	-2.250996612	0.000251053	0.004621819	yes	XLOC_004028
TCONS_00005695	3214.51	157.01	70.68	5.175	-3.771671272	4.60E-09	5.81E-07	yes	XLOC_004034
TCONS_00005711	994.545	56.095	64.5	5.685	-3.504066906	0.000824409	0.011840855	yes	XLOC_004045
TCONS_00005712	1033.92	12.12	66.975	1.235	-5.761039729	1.14E-06	5.61E-05	yes	XLOC_004045
TCONS_00005725	444.3	900.31	3.915	11.025	1.493694443	0.002873451	0.030653268	yes	XLOC_004055
TCONS_00005811	0	88.47	0.001	1.455	10.50680344	0.00011797	0.002539709	yes	XLOC_004112
TCONS_00005916	3451	91	460.905	18.98	-4.601917521	3.64E-06	0.000143216	yes	XLOC_004192
TCONS_00006030	4983.81	1283.12	52.97	19.565	-1.436900398	0.000357696	0.006133635	yes	XLOC_004270
TCONS_00006095	448.115	0.01	9.795	0.001	-13.25782978	1.72E-08	1.76E-06	yes	XLOC_004326
TCONS_00006160	177.315	0	2.39	0.001	-11.2227949	1.58E-05	0.000486446	yes	XLOC_004374
TCONS_00006162	444.645	926.51	5.81	17.075	1.55527551	0.001015056	0.013900056	yes	XLOC_004374
TCONS_00006226	193.035	469.91	1.785	6.29	1.817135943	0.004480621	0.042488536	yes	XLOC_004414
TCONS_00006577	96.745	0	1.23	0.001	-10.2644426	0.000790974	0.01146124	yes	XLOC_004608
TCONS_00006581	3367.345	651.735	29.965	8.335	-1.84602427	1.55E-05	0.000477288	yes	XLOC_004611
TCONS_00006784	209.315	489.525	4.92	16.62	1.756190161	0.004049512	0.039321525	yes	XLOC_004753
TCONS_00006811	176.11	764.96	1.36	7.915	2.540982699	0.000387445	0.006513653	yes	XLOC_004775
TCONS_00006812	192.835	875.07	1.385	9.16	2.725461622	1.15E-05	0.000370241	yes	XLOC_004775
TCONS_00006827	11080.235	699.335	92.16	8.82	-3.385290156	2.50E-07	1.57E-05	yes	XLOC_004784
TCONS_00006981	439.375	27.375	5.71	0.555	-3.362931069	0.004437622	0.042119293	yes	XLOC_004889
TCONS_00007000	1112.61	45.935	31.345	2.04	-3.941594272	0.003898196	0.038278159	yes	XLOC_004893
TCONS_00007017	1051.515	123.965	33.85	5.79	-2.54752058	5.71E-06	0.000206391	yes	XLOC_004900
TCONS_00007027	3598	318	147.895	19.275	-2.939770514	1.68E-08	1.72E-06	yes	XLOC_004907
TCONS_00007035	288.46	0.02	2.97	0.001	-11.53624722	2.90E-08	2.69E-06	yes	XLOC_004911
TCONS_00007267	3603.49	157.73	110.815	7.61	-3.864112915	0.000658233	0.009914654	yes	XLOC_005066
TCONS_00007276	1486.425	180	18.695	3.385	-2.465424732	5.17E-05	0.001295116	yes	XLOC_005071
TCONS_00007340	4.32	91.11	0.095	2.875	4.919490632	0.002911958	0.030937978	yes	XLOC_005108
TCONS_00007342	44.18	466.89	0.555	8.24	3.892084661	1.49E-07	1.03E-05	yes	XLOC_005108
TCONS_00007443	877.19	72.83	10.56	1.28	-3.044394119	2.62E-06	0.000109552	yes	XLOC_005179
TCONS_00007465	855.23	2021.43	4.005	13.305	1.732094363	3.73E-05	0.000997864	yes	XLOC_005197
TCONS_00007482	279.665	730.625	2.165	8	1.885632975	0.000199795	0.003836445	yes	XLOC_005212
TCONS_00007659	817.635	1351.85	11.53	26.665	1.209554815	0.00527601	0.047980165	yes	XLOC_005358
TCONS_00007683	44.385	577.535	3.09	57.975	4.229752172	6.13E-09	7.48E-07	yes	XLOC_005378
TCONS_00007720	628.13	78.535	15.075	2.64	-2.513548167	0.00023805	0.004423929	yes	XLOC_005413
TCONS_00007794	21179.905	2719.605	257.96	48.27	-2.417948643	6.68E-08	5.35E-06	yes	XLOC_005470
TCONS_00007892	90.74	826.975	1.195	14.97	3.646991698	7.93E-09	9.21E-07	yes	XLOC_005544
TCONS_00007945	645.965	90.355	12.345	2.565	-2.266896106	0.002109464	0.024185238	yes	XLOC_005572
TCONS_00008115	105.27	0.01	1.585	0.001	-10.63026713	0.000960834	0.013336881	yes	XLOC_005676
TCONS_00008285	155.75	0	1.06	0.001	-10.04984855	3.72E-05	0.000994831	yes	XLOC_005775
TCONS_00008468	237.485	963.12	2.995	17.07	2.51083515	3.54E-07	2.10E-05	yes	XLOC_005924
TCONS_00008480	127.52	2.015	6.555	0.165	-5.312057851	0.005115802	0.046914362	yes	XLOC_005927
TCONS_00008513	153.535	0	2.17	0.001	-11.08347933	3.76E-05	0.001003679	yes	XLOC_005951
TCONS_00008519	419.46	2055.69	2.44	16.985	2.799308165	3.35E-10	5.64E-08	yes	XLOC_005953
TCONS_00008605	36.44	199.725	0.7	5.28	2.915111102	0.005250212	0.047845284	yes	XLOC_006011
TCONS_00008656	81.425	324.54	1.27	7.11	2.485021063	0.001773062	0.021085579	yes	XLOC_006046
TCONS_00008786	3766.895	586.04	88.93	20.055	-2.148708219	1.60E-06	7.39E-05	yes	XLOC_006148
TCONS_00008931	1329.67	205.69	23.96	5.395	-2.150933043	3.60E-05	0.000970067	yes	XLOC_006269
TCONS_00008990	137.08	0	0.78	0.001	-9.607330314	0.000144007	0.002980948	yes	XLOC_006316
TCONS_00009322	1590.48	258.735	28.405	6.53	-2.120990006	5.08E-06	0.0001879	yes	XLOC_006583
TCONS_00009331	519.495	1222.31	9.915	32.71	1.722047082	0.000118243	0.0025428	yes	XLOC_006590
TCONS_00009463	800.135	39.105	5.48	0.375	-3.869213392	3.30E-08	2.99E-06	yes	XLOC_006670
TCONS_00009567	160.94	0	2.45	0.001	-11.25856603	2.19E-05	0.000633478	yes	XLOC_006742
TCONS_00009608	499.56	1533.905	6.55	28.325	2.112509144	1.55E-06	7.19E-05	yes	XLOC_006760
TCONS_00009644	11359.205	2650.075	205.66	68.61	-1.583770451	6.52E-05	0.001559163	yes	XLOC_006788
TCONS_00009772	3672.13	124.94	65.01	3.385	-4.263433915	2.08E-08	2.05E-06	yes	XLOC_006883
TCONS_00009773	7113.015	391.935	125.72	10.735	-3.549820081	2.00E-05	0.000591403	yes	XLOC_006883
TCONS_00009781	520.84	40.065	16.755	1.955	-3.099351174	0.000884989	0.012500624	yes	XLOC_006888
TCONS_00009835	53.505	3627.09	0.28	26.515	6.565238111	1.10E-35	6.02E-32	yes	XLOC_006921
TCONS_00009841	242.635	0	1.275	0.001	-10.31628153	3.18E-07	1.93E-05	yes	XLOC_006924
TCONS_00009870	1417.03	391.205	9.59	3.82	-1.327958177	0.004887001	0.0453072	yes	XLOC_006951
TCONS_00010056	412.045	21.605	6.47	0.475	-3.767766294	8.28E-05	0.001911355	yes	XLOC_007090
TCONS_00010227	86.995	1206.34	0.575	11.425	4.312488399	0.001722897	0.020632733	yes	XLOC_007207
TCONS_00010563	101.545	0.5	1.515	0.01	-7.243173983	0.001565823	0.019214609	yes	XLOC_007448
TCONS_00010591	697.995	136.655	5.65	1.57	-1.847486308	0.002527418	0.027815769	yes	XLOC_007460
TCONS_00010599	189.56	551.06	1.51	6.435	2.091391599	0.000834824	0.01196418	yes	XLOC_007464
TCONS_00010642	96	365.5	0.415	2.255	2.441944192	0.001203151	0.015827584	yes	XLOC_007506
TCONS_00010689	57.16	0	1.06	0.001	-10.04984855	0.00465862	0.043812149	yes	XLOC_007550
TCONS_00010933	278.445	874.295	2.345	10.355	2.142667726	2.96E-05	0.000822079	yes	XLOC_007746
TCONS_00011012	0	574.93	0.001	4.92	12.2644426	8.31E-19	6.66E-16	yes	XLOC_007810
TCONS_00011019	1207.5	11369	12.45	167.075	3.746278227	1.68E-18	1.32E-15	yes	XLOC_007813
TCONS_00011048	1434.68	218.61	12.165	2.675	-2.185125524	1.13E-05	0.000363471	yes	XLOC_007832
TCONS_00011064	699.245	1961.365	14.005	55.04	1.974538487	5.47E-06	0.000199059	yes	XLOC_007840
TCONS_00011067	325.085	22.855	3.52	0.36	-3.289506617	0.001286856	0.016606066	yes	XLOC_007842
TCONS_00011119	1482.705	428.265	17.435	7.12	-1.292037218	0.004201984	0.04042222	yes	XLOC_007873
TCONS_00011150	57.505	278.56	1.355	9.43	2.798964919	0.001438014	0.017986452	yes	XLOC_007888
TCONS_00011159	2765.755	822.125	14.545	6.16	-1.23952104	0.002896823	0.030834671	yes	XLOC_007894
TCONS_00011184	653.085	31.23	32.18	2.405	-3.742055527	0.000841177	0.012033278	yes	XLOC_007909
TCONS_00011203	324.82	0	3	0.001	-11.55074679	9.76E-09	1.10E-06	yes	XLOC_007920
TCONS_00011390	0	44.78	0.001	0.35	8.451211112	0.003757132	0.037218729	yes	XLOC_008056
TCONS_00011396	1471.445	108.31	34.855	3.905	-3.157971174	2.01E-05	0.000592303	yes	XLOC_008058
TCONS_00011532	374.225	9.5	82.445	3.29	-4.647272513	0.001353258	0.017186203	yes	XLOC_008145
TCONS_00011539	387.5	48	29.66	5.22	-2.506396886	0.003560603	0.035933629	yes	XLOC_008152
TCONS_00011549	144.795	0	2.445	0.001	-11.25561875	0.004733358	0.044244112	yes	XLOC_008158
TCONS_00011577	316.175	4.08	7.945	0.13	-5.933463691	4.86E-05	0.001235755	yes	XLOC_008180
TCONS_00011654	249.255	0	3.15	0.001	-11.62113611	2.05E-07	1.33E-05	yes	XLOC_008217
TCONS_00011707	0	635.93	0.001	4.06	11.98726401	8.59E-23	1.02E-19	yes	XLOC_008252
TCONS_00011727	595.965	1344.525	3.155	10.085	1.676499174	0.000112035	0.002435983	yes	XLOC_008255
TCONS_00011728	602.535	1118.475	10.21	26.92	1.398695544	0.001606883	0.019610172	yes	XLOC_008255
TCONS_00011741	430.92	22.235	18.38	1.435	-3.679014125	0.000329444	0.005749606	yes	XLOC_008262
TCONS_00011827	2655.5	89.5	203.425	10.72	-4.24612018	4.38E-05	0.00113508	yes	XLOC_008322
TCONS_00011889	1432.195	27.56	61.435	1.865	-5.041813269	8.86E-05	0.002022047	yes	XLOC_008364
TCONS_00011892	1050.04	0	73.175	0.001	-16.15906322	2.64E-05	0.000742834	yes	XLOC_008365
TCONS_00011943	1288.395	79.63	37.75	3.495	-3.433112284	3.57E-07	2.11E-05	yes	XLOC_008407
TCONS_00011993	882.735	208.1	9.475	3.165	-1.581920444	0.003283784	0.033844524	yes	XLOC_008439
TCONS_00012106	270.265	0	3.84	0.001	-11.9068906	0.000950239	0.013203819	yes	XLOC_008525
TCONS_00012127	494.59	17.295	13.25	0.715	-4.211905308	0.000136034	0.002839859	yes	XLOC_008538
TCONS_00012170	78.95	0	2.42	0.001	-11.24079133	0.001301133	0.016746275	yes	XLOC_008558
TCONS_00012201	2124.565	360.77	12.575	3	-2.067523994	3.20E-06	0.000129079	yes	XLOC_008581
TCONS_00012257	1000.5	73	6.445	0.71	-3.182289429	1.07E-05	0.000348509	yes	XLOC_008632
TCONS_00012446	305.5	10	16.365	0.795	-4.363514932	0.000182267	0.003575058	yes	XLOC_008768
TCONS_00012467	571.06	12.22	10.99	0.335	-5.03588648	1.18E-08	1.26E-06	yes	XLOC_008781
TCONS_00012580	4405.68	130.125	56.285	2.515	-4.484120189	3.01E-11	6.83E-09	yes	XLOC_008860
TCONS_00012643	409.445	24.945	12.205	1.145	-3.414052792	0.002366197	0.026412341	yes	XLOC_008904
TCONS_00012708	181.72	1691.01	1.06	14.13	3.736625296	3.92E-13	1.29E-10	yes	XLOC_008955
TCONS_00012710	12943.055	1806.86	84.195	16.79	-2.32613233	9.65E-09	1.09E-06	yes	XLOC_008955
TCONS_00012816	0	141.83	0.001	3.92	11.93663794	2.92E-06	0.000119744	yes	XLOC_009025
TCONS_00013009	796.13	1452.74	5.075	13.165	1.375227794	0.00131293	0.016856837	yes	XLOC_009177
TCONS_00013011	4624.62	695.895	61.97	13.605	-2.187433012	1.70E-06	7.73E-05	yes	XLOC_009178
TCONS_00013035	1954.1	336.205	31.985	7.755	-2.044196797	4.21E-06	0.000162183	yes	XLOC_009199
TCONS_00013046	0	154.815	0.001	2.18	11.09011242	8.26E-07	4.29E-05	yes	XLOC_009208
TCONS_00013268	3727.355	380.765	27.255	3.83	-2.831104623	1.31E-07	9.47E-06	yes	XLOC_009383
TCONS_00013273	3378.645	441.235	25.17	4.945	-2.34766279	0.000691217	0.010293024	yes	XLOC_009383
TCONS_00013290	500.16	42.41	6.175	0.775	-2.994170921	0.000515156	0.008124475	yes	XLOC_009394
TCONS_00013315	259.935	687.45	3.305	12.195	1.883567581	0.000420199	0.006947532	yes	XLOC_009412
TCONS_00013340	270.89	698.535	1.07	3.91	1.869557811	0.000273767	0.004956337	yes	XLOC_009432
TCONS_00013369	2896.94	244.795	116.57	14.56	-3.001114289	2.33E-08	2.24E-06	yes	XLOC_009456
TCONS_00013381	3586.46	176.47	55.335	4.065	-3.766865032	3.21E-10	5.43E-08	yes	XLOC_009461
TCONS_00013609	3239.88	167.09	25.95	2.075	-3.644551297	5.46E-05	0.001349102	yes	XLOC_009626
TCONS_00013811	182.035	0	2.46	0.001	-11.2644426	0.002936976	0.031178478	yes	XLOC_009783
TCONS_00013855	5892.105	1296.7	208.565	65.31	-1.675121261	1.99E-05	0.000588212	yes	XLOC_009814
TCONS_00013914	2164.61	142.625	63.875	6.22	-3.360264901	1.11E-09	1.65E-07	yes	XLOC_009865
TCONS_00013930	130.77	412.605	0.585	2.62	2.163058282	0.001788292	0.021228129	yes	XLOC_009875
TCONS_00014120	311.025	15.33	8.3	0.635	-3.708282839	0.00288212	0.030729046	yes	XLOC_009994
TCONS_00014184	758.81	2167.515	3.135	12.58	2.004594574	2.23E-06	9.60E-05	yes	XLOC_010037
TCONS_00014269	152.29	818.94	0.535	4.08	2.930958356	6.05E-06	0.000215817	yes	XLOC_010094
TCONS_00014389	53.085	290.035	0.925	7.07	2.934184944	0.000930933	0.013012139	yes	XLOC_010196
TCONS_00014773	1492.175	2361.46	98.08	219.3	1.160874928	0.004885349	0.0453072	yes	XLOC_010500
TCONS_00014790	708.835	1860.16	5.26	19.34	1.87845309	1.68E-05	0.00051124	yes	XLOC_010512
TCONS_00014802	1288.195	264.735	26.44	7.68	-1.783543961	0.000191559	0.003712804	yes	XLOC_010515
TCONS_00014891	1394.22	3569.15	9.715	35.085	1.852568461	3.82E-06	0.000149255	yes	XLOC_010561
TCONS_00015111	1156.31	68.56	24.97	2.32	-3.427999111	0.00137253	0.017350765	yes	XLOC_010699
TCONS_00015195	7.725	204.875	0.06	2.29	5.254241287	0.000667861	0.010013575	yes	XLOC_010767
TCONS_00015235	97.34	475.795	0.805	5.59	2.795787595	4.65E-05	0.001195727	yes	XLOC_010784
TCONS_00015395	0	677.175	0.001	5.905	12.52772134	6.57E-24	8.32E-21	yes	XLOC_010910
TCONS_00015454	979.995	180.415	14.525	3.76	-1.949733597	0.000202923	0.00387568	yes	XLOC_010954
TCONS_00015564	1131.215	2860.6	17.335	62.68	1.854317343	7.25E-06	0.000251065	yes	XLOC_011032
TCONS_00015619	79.885	0	1.59	0.001	-10.63481105	0.0045182	0.04280354	yes	XLOC_011067
TCONS_00015638	541.345	22.655	13.32	0.875	-3.928167255	0.002294371	0.025859744	yes	XLOC_011076
TCONS_00015644	849.185	76.385	13.37	1.765	-2.921259377	1.17E-05	0.000374962	yes	XLOC_011079
TCONS_00015873	286.28	22.945	3.77	0.415	-3.183381282	0.002682031	0.029005229	yes	XLOC_011246
TCONS_00015924	1398.75	273.545	27.595	7.905	-1.803569518	0.000570599	0.008831802	yes	XLOC_011282
TCONS_00015925	1464.87	211.735	28.07	5.7	-2.299995239	5.27E-06	0.00019332	yes	XLOC_011282
TCONS_00015982	283.745	585.89	2.245	6.61	1.557934827	0.003963082	0.038654321	yes	XLOC_011309
TCONS_00015985	899.91	20.1	9.37	0.33	-4.827511118	0.000193699	0.003750572	yes	XLOC_011311
TCONS_00016020	15.17	267.065	0.3	7.255	4.595941208	0.001621665	0.019714992	yes	XLOC_011329
TCONS_00016099	195.695	7.545	9.56	0.565	-4.080687846	0.004968736	0.045941216	yes	XLOC_011362
TCONS_00016224	2582.605	72.595	54.865	2.435	-4.493892428	0.001448042	0.018085785	yes	XLOC_011456
TCONS_00016226	2179.89	162.28	44.43	5.035	-3.141470458	7.46E-06	0.000256958	yes	XLOC_011456
TCONS_00016237	2550	113.5	56.05	3.86	-3.86004162	8.21E-06	0.000279526	yes	XLOC_011466
TCONS_00016269	1143.2	146.81	28.49	5.22	-2.44833391	3.18E-06	0.000128807	yes	XLOC_011487
TCONS_00016397	320.26	777.87	1.31	4.505	1.781960294	0.000414934	0.006877849	yes	XLOC_011588
TCONS_00016412	0	40.87	0.001	0.63	9.299208018	0.005051628	0.046488714	yes	XLOC_011599
TCONS_00016491	277.985	852.04	1.64	7.09	2.112089813	2.18E-05	0.000630757	yes	XLOC_011656
TCONS_00016540	29.09	183.56	0.67	5.88	3.133583154	0.004051587	0.039331945	yes	XLOC_011696
TCONS_00016548	1011.625	2156.38	20.37	60.935	1.580825145	0.000165306	0.003318637	yes	XLOC_011703
TCONS_00016567	1059.37	170.46	28.535	6.92	-2.04388862	0.002197527	0.025005074	yes	XLOC_011716
TCONS_00016598	431.5	863.5	10.64	29.865	1.488957571	0.001789474	0.021235746	yes	XLOC_011735
TCONS_00016684	0	168.64	0.001	3.06	11.57931594	0.001371181	0.017340909	yes	XLOC_011810
TCONS_00016686	1026.005	3099.525	12.11	51.8	2.096753233	3.55E-07	2.10E-05	yes	XLOC_011810
TCONS_00016846	823.65	32.93	80.81	5.04	-4.003038194	0.000333399	0.005798011	yes	XLOC_011929
TCONS_00016942	2275.54	320.265	30.73	6.355	-2.273683737	9.08E-06	0.000303137	yes	XLOC_012007
TCONS_00016966	505.915	36.345	7.55	0.81	-3.220482831	0.000268681	0.004879999	yes	XLOC_012021
TCONS_00016970	6097.865	1387.825	84.34	27.68	-1.607373079	0.000371823	0.006317939	yes	XLOC_012023
TCONS_00016974	3149.945	68.79	44.435	1.505	-4.883861096	0.001307113	0.016806718	yes	XLOC_012023
TCONS_00016980	468.565	35.1	14.035	1.52	-3.206885835	0.00016079	0.003244547	yes	XLOC_012029
TCONS_00017236	1381.62	291.655	8.29	2.51	-1.723684738	0.000298139	0.005311846	yes	XLOC_012208
TCONS_00017239	257.635	0	4.025	0.001	-11.97477307	0.000946759	0.013164781	yes	XLOC_012209
TCONS_00017240	504.905	0	7.745	0.001	-12.91904952	1.95E-13	6.89E-11	yes	XLOC_012209
TCONS_00017247	162	533	0.485	2.275	2.229809893	0.000444311	0.007254552	yes	XLOC_012215
TCONS_00017261	2557.435	5871.13	15.295	49.39	1.691158862	1.55E-05	0.000478818	yes	XLOC_012227
TCONS_00017377	0	413.645	0.001	4.025	11.97477307	2.35E-15	1.15E-12	yes	XLOC_012304
TCONS_00017398	0	271.675	0.001	2.735	11.41732512	0.000348307	0.00600936	yes	XLOC_012320
TCONS_00017432	589.48	88.165	20.635	4.21	-2.2932013	0.001635981	0.019846064	yes	XLOC_012341
TCONS_00017440	1749.115	367.64	53.235	16.285	-1.708831355	0.000348497	0.006009996	yes	XLOC_012344
TCONS_00017443	54.975	315.02	1.01	8.025	2.990146099	0.001032219	0.01405782	yes	XLOC_012346
TCONS_00017556	3559.91	476.61	66.685	12.935	-2.366082227	1.55E-07	1.07E-05	yes	XLOC_012430
TCONS_00017584	1251.67	40.995	19.535	0.99	-4.30248892	4.38E-06	0.000167573	yes	XLOC_012446
TCONS_00017710	1010	220.5	18.905	5.97	-1.662965013	0.00180589	0.021365984	yes	XLOC_012536
TCONS_00017786	8749.785	340	254.04	15.43	-4.041245708	8.33E-05	0.001920221	yes	XLOC_012605
TCONS_00017924	5838.5	514.5	92.105	11.995	-2.940846319	1.10E-08	1.19E-06	yes	XLOC_012701
TCONS_00017925	386.5	843.5	0.755	2.355	1.64117851	0.000620248	0.009440276	yes	XLOC_012702
TCONS_00018043	0	38.935	0.001	2.74	11.41996018	0.005209827	0.047543453	yes	XLOC_012790
TCONS_00018046	0.195	211.9	0.001	1.99	10.95855272	2.17E-08	2.12E-06	yes	XLOC_012792
TCONS_00018189	1286.36	111.68	14.265	1.83	-2.962564193	8.57E-07	4.42E-05	yes	XLOC_012909
TCONS_00018221	177.81	0	2.15	0.001	-11.07012094	7.41E-06	0.00025598	yes	XLOC_012927
TCONS_00018267	891.75	1996.255	42.575	133.135	1.644811458	0.000158154	0.003202882	yes	XLOC_012966
TCONS_00018323	5179.21	1625.455	103.59	46.12	-1.167420322	0.002488357	0.027486016	yes	XLOC_013004
TCONS_00018378	342.275	0	3.19	0.001	-11.63934071	1.38E-09	2.04E-07	yes	XLOC_013033
TCONS_00018390	63.31	0	0.555	0.001	-9.116343961	0.003718755	0.037025369	yes	XLOC_013038
TCONS_00018604	262.89	12.425	2.66	0.19	-3.807354922	0.001918984	0.022433657	yes	XLOC_013157
TCONS_00018698	22167.46	125567.665	245.68	1976	3.007730624	2.30E-13	8.06E-11	yes	XLOC_013211
TCONS_00018702	5785.1	20055.85	53.87	263.16	2.288386248	1.18E-08	1.26E-06	yes	XLOC_013214
TCONS_00018940	32.19	245.195	0.595	6.515	3.452803605	0.000568246	0.008803765	yes	XLOC_013398
TCONS_00019075	72.645	0	3.135	0.001	-11.61424973	0.00250626	0.027652665	yes	XLOC_013517
TCONS_00019096	750.305	1349.985	3.28	8.39	1.354974996	0.001666526	0.02012335	yes	XLOC_013528
TCONS_00019183	175.28	0	2.14	0.001	-11.06339508	9.56E-06	0.000315557	yes	XLOC_013608
TCONS_00019191	0	130.32	0.001	1.545	10.59339112	0.001853208	0.021808724	yes	XLOC_013609
TCONS_00019262	1392.485	68.21	38.38	2.895	-3.728719458	1.13E-05	0.000363446	yes	XLOC_013664
TCONS_00019269	1787.655	96.76	31.03	2.5	-3.633663697	4.04E-09	5.15E-07	yes	XLOC_013668
TCONS_00019307	3295.32	770.12	24.27	8.15	-1.574302144	0.000176747	0.003491202	yes	XLOC_013699
TCONS_00019333	0	63.41	0.001	1.535	10.58402294	0.000737382	0.010832585	yes	XLOC_013722
TCONS_00019348	4802.375	1341.155	55.515	22.095	-1.329157705	0.000741152	0.010879834	yes	XLOC_013732
TCONS_00019398	150.5	2	7.44	0.145	-5.681177816	0.000867466	0.012301789	yes	XLOC_013774
TCONS_00019490	1413.34	331.87	18.185	5.81	-1.646138857	0.002901247	0.030846132	yes	XLOC_013852
TCONS_00019586	0	138.97	0.001	1.695	10.72706956	5.64E-06	0.000204141	yes	XLOC_013918
TCONS_00019776	155.65	0	2.205	0.001	-11.10656294	0.003967932	0.038692013	yes	XLOC_014054
TCONS_00019779	0	109.08	0.001	1.29	10.33315535	2.55E-05	0.000719796	yes	XLOC_014054
TCONS_00019791	196.88	0	1.335	0.001	-10.38262403	4.81E-06	0.000179765	yes	XLOC_014055
TCONS_00019803	72.77	0	1.085	0.001	-10.08347933	0.001852646	0.021808724	yes	XLOC_014056
TCONS_00019811	2364.895	563.575	27.095	9.195	-1.559105167	0.000331655	0.005772791	yes	XLOC_014058
TCONS_00019936	916.635	201.965	11.005	3.485	-1.658928584	0.001833264	0.02163119	yes	XLOC_014145
TCONS_00019999	130.69	0	0.995	0.001	-9.958552715	0.000386889	0.006511948	yes	XLOC_014193
TCONS_00020000	1014.64	257.485	9.69	3.48	-1.47740936	0.003473586	0.035260236	yes	XLOC_014193
TCONS_00020119	612.215	1102.29	16.48	42.23	1.357552005	0.002243446	0.025398527	yes	XLOC_014275
TCONS_00020189	78.86	0	4.71	0.001	-12.20151134	0.001468035	0.018281544	yes	XLOC_014330
TCONS_00020238	159.15	2.205	2.425	0.055	-5.462409318	0.002320359	0.026047981	yes	XLOC_014361
TCONS_00020408	0	58.655	0.001	0.78	9.607330314	0.001676073	0.020195165	yes	XLOC_014490
TCONS_00020414	146.45	900.945	1.43	12.465	3.123795831	5.44E-09	6.77E-07	yes	XLOC_014492
TCONS_00020418	74.335	707.365	3.025	41.615	3.78209659	6.13E-09	7.48E-07	yes	XLOC_014494
TCONS_00020607	2921.185	573.245	50.255	14.21	-1.822360586	3.10E-05	0.000852176	yes	XLOC_014630
TCONS_00020663	4984.7	1571.475	48.13	21.565	-1.158244707	0.003061506	0.032135588	yes	XLOC_014678
TCONS_00020873	254.5	7.5	2.595	0.12	-4.434628228	0.005272517	0.047970621	yes	XLOC_014814
TCONS_00020994	948.5	199	44.595	13.525	-1.72125337	0.001389117	0.017522593	yes	XLOC_014892
TCONS_00021030	1	72.135	0.025	2.51	6.649615459	0.003166145	0.032934614	yes	XLOC_014922
TCONS_00021046	57.125	0	0.495	0.001	-8.951284715	0.004654745	0.043801225	yes	XLOC_014932
TCONS_00021051	1125.2	142.13	12.585	2.385	-2.399644045	0.000260701	0.004761483	yes	XLOC_014937
TCONS_00021072	204.225	503.26	2.53	8.855	1.807354922	0.002484515	0.027466763	yes	XLOC_014951
TCONS_00021084	97.295	0.005	0.75	0.001	-9.550746785	0.000534517	0.008374582	yes	XLOC_014957
TCONS_00021134	677.825	1951.1	6.245	25.33	2.0200736	2.62E-06	0.000109552	yes	XLOC_014997
TCONS_00021135	421.075	1257.405	3.89	16.03	2.042932365	2.11E-05	0.000616639	yes	XLOC_014997
TCONS_00021151	0	237.555	0.001	3.79	11.88798213	0.000503969	0.007986226	yes	XLOC_015011
TCONS_00021395	109.075	0	1.18	0.001	-10.20457114	0.000321468	0.005645525	yes	XLOC_015153
TCONS_00021407	157.115	2.65	1.505	0.04	-5.233619677	0.00366218	0.03666662	yes	XLOC_015159
TCONS_00021602	769.14	84.675	14.46	2.335	-2.630573097	0.000123506	0.002628637	yes	XLOC_015283
TCONS_00021651	849.41	1775.695	7.625	22.445	1.557584854	0.000241986	0.004486454	yes	XLOC_015319
TCONS_00021689	396.5	24.5	16.74	1.57	-3.414463064	0.001135745	0.015102761	yes	XLOC_015351
TCONS_00021697	3325.95	776.055	41.36	13.49	-1.616345837	0.000114083	0.002470933	yes	XLOC_015357
TCONS_00021751	496.665	54.845	13.855	2.225	-2.63852947	0.000987146	0.013610688	yes	XLOC_015403
TCONS_00021844	883.5	23	37.84	1.505	-4.652076697	1.33E-07	9.53E-06	yes	XLOC_015475
TCONS_00021845	249.965	1.455	4.12	0.035	-6.879145605	6.36E-05	0.001528142	yes	XLOC_015476
TCONS_00021878	3666.435	1003.56	79.83	31.21	-1.354922654	0.000883658	0.012487472	yes	XLOC_015497
TCONS_00021931	10983.655	738.135	176.93	17.91	-3.304341448	7.08E-08	5.61E-06	yes	XLOC_015536
TCONS_00021973	477.07	0	6.24	0.001	-12.60733031	1.40E-12	4.11E-10	yes	XLOC_015548
TCONS_00021998	290.55	12.415	5.235	0.335	-3.965956536	0.00055965	0.008703499	yes	XLOC_015561
TCONS_00022259	69.235	0	0.955	0.001	-9.899356923	0.002423208	0.02692545	yes	XLOC_015762
TCONS_00022261	0	72.225	0.001	1.395	10.44604941	0.000457298	0.00741113	yes	XLOC_015762
TCONS_00022539	448.025	1026.88	1.61	5.215	1.695606564	0.000226414	0.004258051	yes	XLOC_015983
TCONS_00022675	2028.605	424.08	15.345	4.52	-1.763373968	5.50E-05	0.001355502	yes	XLOC_016069
TCONS_00022684	414.365	13.8	2.045	0.09	-4.506032031	0.001908378	0.022325796	yes	XLOC_016075
TCONS_00022725	3399	861.005	66.89	24.075	-1.474254747	0.000303732	0.005394366	yes	XLOC_016104
TCONS_00022769	1025.595	127.625	13.855	2.575	-2.427762373	0.00019658	0.003787683	yes	XLOC_016123
TCONS_00022925	225.585	0	3.62	0.001	-11.82177398	8.73E-07	4.49E-05	yes	XLOC_016194
TCONS_00022936	1486	45.5	64.11	3.065	-4.38659043	1.59E-05	0.000488215	yes	XLOC_016201
TCONS_00022938	11941	456	253.795	15.18	-4.063419951	0.000133247	0.002798042	yes	XLOC_016202
TCONS_00022939	1125	99	50.385	6.87	-2.874612292	0.002820664	0.030163898	yes	XLOC_016203
TCONS_00022941	709.145	55.505	25.345	3.07	-3.045390603	0.002544581	0.027910784	yes	XLOC_016205
TCONS_00022942	1441.29	73.995	54.785	4.405	-3.636567017	0.000392968	0.006586025	yes	XLOC_016205
TCONS_00022943	4158.56	159.5	220.225	12.84	-4.100261146	8.62E-09	9.87E-07	yes	XLOC_016206
TCONS_00022990	4591.615	1359.62	60.575	25.43	-1.252191038	0.001611274	0.019643433	yes	XLOC_016239
TCONS_00022996	1525.31	338.41	30.74	9.42	-1.7063182	0.0004992	0.007923336	yes	XLOC_016239
TCONS_00023070	458.945	60.475	5.31	1.025	-2.373087951	0.003695197	0.036874971	yes	XLOC_016302
TCONS_00023142	4872.92	181.495	186.225	10.86	-4.099950754	0.000178967	0.003524411	yes	XLOC_016358
TCONS_00023228	103.84	363.815	0.535	2.615	2.28920015	0.002070041	0.023767946	yes	XLOC_016430
TCONS_00023418	761.17	1683.57	9.84	30.675	1.640333123	0.000136286	0.002843603	yes	XLOC_016581
TCONS_00023425	0	42.215	0.001	1.3	10.34429591	0.005089511	0.046749686	yes	XLOC_016584
TCONS_00023436	85.02	0	1.03	0.001	-10.00842862	0.000916104	0.012838529	yes	XLOC_016590
TCONS_00023654	296.515	1074.69	2.945	15.065	2.354861134	2.36E-06	0.000100601	yes	XLOC_016737
TCONS_00023668	218	0	4.675	0.001	-12.19075065	8.23E-07	4.29E-05	yes	XLOC_016740
TCONS_00023939	3896.945	212.935	31.16	2.655	-3.552911467	0.000228422	0.004287617	yes	XLOC_016931
TCONS_00024119	25.185	435.79	0.235	5.465	4.539488834	1.45E-06	6.78E-05	yes	XLOC_017056
TCONS_00024152	2902.795	85.145	69.89	3.23	-4.435479977	0.002040145	0.023493378	yes	XLOC_017082
TCONS_00024160	23.175	293.395	0.275	5.04	4.19592021	0.00401087	0.039004167	yes	XLOC_017087
TCONS_00024257	1226.1	200.08	10.72	2.6	-2.043721377	0.000525797	0.008262109	yes	XLOC_017146
TCONS_00024326	1977.59	225.695	49.27	8.315	-2.566921303	2.02E-06	8.86E-05	yes	XLOC_017187
TCONS_00024330	4365.03	535.67	31.315	5.56	-2.493697091	2.05E-08	2.03E-06	yes	XLOC_017190
TCONS_00024438	1539.095	349.25	8.895	2.805	-1.664993835	0.000387631	0.006513653	yes	XLOC_017263
TCONS_00024483	362.565	805.025	2.525	7.94	1.65285562	0.000697808	0.010375441	yes	XLOC_017299
TCONS_00024519	0	78.645	0.001	1.87	10.86882255	0.00024247	0.004493305	yes	XLOC_017320
TCONS_00024553	0	59.55	0.001	1.2	10.22881869	0.001041641	0.014148452	yes	XLOC_017339
TCONS_00024622	454.57	1300.9	3.815	15.275	2.001417418	1.05E-05	0.000342394	yes	XLOC_017373
TCONS_00024847	166.82	459.045	2.76	10.77	1.964278078	0.00205186	0.023600593	yes	XLOC_017559
TCONS_00024966	2242.97	534.97	34.83	11.835	-1.557270767	0.000331071	0.005770309	yes	XLOC_017639
TCONS_00025010	0	338.35	0.001	3.025	11.56271943	9.04E-13	2.86E-10	yes	XLOC_017675
TCONS_00025063	669.335	108.76	6.345	1.525	-2.056810921	0.003594263	0.036208186	yes	XLOC_017704
TCONS_00025124	399.71	1183.705	4.65	19.54	2.071127846	6.11E-06	0.00021754	yes	XLOC_017757
TCONS_00025201	452.465	53.41	7.73	1.355	-2.512175563	0.003347845	0.034333551	yes	XLOC_017815
TCONS_00025248	237.025	0	4.22	0.001	-12.04302728	3.28E-07	1.97E-05	yes	XLOC_017852
TCONS_00025450	1631.045	390.84	23	7.895	-1.54262269	0.000648039	0.009776106	yes	XLOC_017986
TCONS_00025513	1748.975	2753.29	14.625	32.45	1.149781854	0.003772652	0.037259681	yes	XLOC_018033
TCONS_00025573	405.205	27.79	11.85	1.26	-3.23339142	0.004672488	0.043863078	yes	XLOC_018075
TCONS_00025626	399.495	22.725	3.275	0.275	-3.573991383	0.000270725	0.004910312	yes	XLOC_018107
TCONS_00025710	847.97	1416.09	5.575	13.105	1.233073644	0.003973984	0.038731794	yes	XLOC_018175
TCONS_00025735	1257.48	273.88	21.215	6.25	-1.763156584	0.001862297	0.021901367	yes	XLOC_018187
TCONS_00025752	1007.615	1962.5	19.78	54.695	1.467366527	0.001130552	0.015048984	yes	XLOC_018195
TCONS_00025852	13.695	544.61	0.085	4.475	5.718281031	2.94E-06	0.000120426	yes	XLOC_018265
TCONS_00025853	266.32	904.205	1.575	7.48	2.247686442	6.67E-06	0.000234519	yes	XLOC_018265
TCONS_00025854	0	206.375	0.001	1.845	10.8494051	4.70E-08	3.93E-06	yes	XLOC_018265
TCONS_00025856	0	305.445	0.001	2.56	11.32192809	1.65E-11	3.90E-09	yes	XLOC_018265
TCONS_00025887	119.91	0	1.2	0.001	-10.22881869	0.000149199	0.003063654	yes	XLOC_018272
TCONS_00025954	305.175	769.57	2.275	8.185	1.847115871	0.000373527	0.00633592	yes	XLOC_018300
TCONS_00026044	0	118.81	0.001	2.865	11.48431942	4.04E-05	0.001065143	yes	XLOC_018361
TCONS_00026229	715.895	1590.875	7.485	23.545	1.653346501	0.000151675	0.003102074	yes	XLOC_018497
TCONS_00026265	394.995	801.765	4.125	11.665	1.499720283	0.002564927	0.028071228	yes	XLOC_018521
TCONS_00026267	4779.36	247.64	58.84	4.64	-3.664600536	1.76E-07	1.17E-05	yes	XLOC_018522
TCONS_00026269	1806.275	145.595	20.86	2.31	-3.174774401	1.89E-09	2.69E-07	yes	XLOC_018522
TCONS_00026349	0	79.125	0.001	2.895	11.49934763	0.000231993	0.00433598	yes	XLOC_018565
TCONS_00026482	852.335	177.065	9.41	2.805	-1.746193952	0.001781061	0.021155081	yes	XLOC_018654
TCONS_00026544	3055.81	56.2	36.05	1.045	-5.108424412	0.000254528	0.004668291	yes	XLOC_018695
TCONS_00026692	929.135	2709.705	19.06	78.03	2.033480781	9.36E-07	4.76E-05	yes	XLOC_018781
TCONS_00026719	428.915	17.725	9.435	0.595	-3.987060944	0.000299091	0.005321567	yes	XLOC_018797
TCONS_00026823	1893.595	4147.565	15.025	46.485	1.629400265	3.01E-05	0.000831644	yes	XLOC_018867
TCONS_00026836	781.28	1579.97	5.6	15.955	1.510509876	0.000425304	0.007002452	yes	XLOC_018878
TCONS_00027009	703.51	157.345	7.04	2.2	-1.678071905	0.005528173	0.049730842	yes	XLOC_019021
TCONS_00027049	3968.615	1270.725	59.365	26.955	-1.139059698	0.004061566	0.039419076	yes	XLOC_019054
TCONS_00027056	62.765	0	2.415	0.001	-11.23780747	0.003459157	0.035162876	yes	XLOC_019059
TCONS_00027282	1788.69	5470.365	17.49	75.135	2.102954823	1.33E-07	9.53E-06	yes	XLOC_019230
TCONS_00027304	1004.08	2616.99	21.39	78.815	1.881533746	1.52E-05	0.000470165	yes	XLOC_019243
TCONS_00027319	966.28	210.21	13.36	4.19	-1.672897859	0.001558225	0.019139306	yes	XLOC_019255
TCONS_00027348	1096.345	2737.2	7.31	26	1.830568312	9.24E-06	0.000307083	yes	XLOC_019262
TCONS_00027389	377.625	795.07	6.715	20.06	1.578862301	0.001362158	0.017254588	yes	XLOC_019287
TCONS_00027522	108.51	0	1.855	0.001	-10.85720347	0.000279873	0.005041312	yes	XLOC_019374
TCONS_00027596	393.705	1121.23	8.1	32.7	2.013296823	1.18E-05	0.000377055	yes	XLOC_019424
TCONS_00027605	285.675	18.185	9.235	0.875	-3.399757039	0.002514359	0.027707565	yes	XLOC_019425
TCONS_00027619	347.96	21.145	8.255	0.75	-3.460305714	0.00098839	0.013620668	yes	XLOC_019432
TCONS_00027632	0.705	246.49	0.005	3.835	9.583082768	3.53E-08	3.15E-06	yes	XLOC_019443
TCONS_00027643	245.84	0	7.585	0.001	-12.88893347	0.001261089	0.016364987	yes	XLOC_019451
TCONS_00027699	212.3	662.23	1.985	8.625	2.119385449	0.000139585	0.002901647	yes	XLOC_019496
TCONS_00027701	138.555	495.81	1.205	6.2	2.363235069	0.000470061	0.00758667	yes	XLOC_019496
TCONS_00027795	686.215	1242.125	2.325	5.935	1.352017314	0.00172919	0.020682862	yes	XLOC_019552
TCONS_00027854	1088.69	288.865	24.64	9.315	-1.403374582	0.004037504	0.039234032	yes	XLOC_019592
TCONS_00027858	206.565	0	9.675	0.001	-13.24004595	1.55E-06	7.16E-05	yes	XLOC_019594
TCONS_00027859	147.725	0	6.3	0.001	-12.62113611	3.80E-05	0.001013101	yes	XLOC_019594
TCONS_00027983	44.935	303.91	0.825	7.865	3.252980741	0.000191857	0.00371674	yes	XLOC_019675
TCONS_00028027	272.5	22.5	9.785	1.18	-3.051784991	0.004908264	0.045467728	yes	XLOC_019700
TCONS_00028041	156.08	756.76	3.575	24.62	2.783815615	2.69E-07	1.68E-05	yes	XLOC_019711
TCONS_00028066	251.975	0	2.71	0.001	-11.40407714	0.001001739	0.013753942	yes	XLOC_019724
TCONS_00028292	2617.79	822.545	23.08	10.335	-1.159104835	0.005293704	0.048107652	yes	XLOC_019866
TCONS_00028430	0.695	67.675	0.015	2.35	7.291554446	0.002354341	0.026298479	yes	XLOC_019949
TCONS_00028556	9173.65	31277.43	110.26	533.44	2.274416503	1.20E-08	1.27E-06	yes	XLOC_020028
TCONS_00028613	590.045	1176.86	6.53	18.675	1.515953346	0.00076177	0.01114085	yes	XLOC_020072
TCONS_00028615	126.325	575.52	0.785	5.105	2.701146402	1.11E-05	0.000357777	yes	XLOC_020074
TCONS_00028946	488.975	37.65	7.275	0.775	-3.230679033	0.000172825	0.00342233	yes	XLOC_020289
TCONS_00028956	585.705	107.65	48.155	12.7	-1.922857106	0.004147481	0.04008449	yes	XLOC_020295
TCONS_00028994	193.815	548.705	1.32	5.285	2.001365542	0.000609244	0.009323373	yes	XLOC_020324
TCONS_00029152	549.115	54.77	2.72	0.395	-2.783682093	0.00025763	0.004711985	yes	XLOC_020442
TCONS_00029273	0	321.285	0.001	3.095	11.59572369	2.80E-12	7.73E-10	yes	XLOC_020519
TCONS_00029455	474.27	25.59	8.98	0.76	-3.562644121	0.003393786	0.034668883	yes	XLOC_020668
TCONS_00029483	267.395	700.98	3.275	12.115	1.887227593	0.000252021	0.004635303	yes	XLOC_020693
TCONS_00029499	240.53	689.34	3.825	15.42	2.011271112	0.000231082	0.004324338	yes	XLOC_020703
TCONS_00029501	1502.77	168.875	20.45	3.32	-2.622845696	2.41E-07	1.53E-05	yes	XLOC_020703
TCONS_00029593	730.03	42.775	22.335	1.94	-3.525177697	3.82E-06	0.000149255	yes	XLOC_020769
TCONS_00029594	250.35	18.965	13.475	1.47	-3.196397213	0.004340936	0.041489633	yes	XLOC_020769
TCONS_00029603	145.255	519.655	0.845	4.435	2.391910858	0.001089214	0.0146043	yes	XLOC_020776
TCONS_00029604	0	1836.545	0.001	15.375	13.90829879	4.22E-46	5.53E-42	yes	XLOC_020776
TCONS_00029606	0	150.53	0.001	1.3	10.34429591	1.13E-06	5.55E-05	yes	XLOC_020776
TCONS_00029608	1156.745	2036.275	6.93	17.24	1.314832517	0.001415012	0.017757131	yes	XLOC_020776
TCONS_00029838	1294.16	51.515	17.305	1.085	-3.995421994	0.003553595	0.035872128	yes	XLOC_020894
TCONS_00029932	355.36	855.89	3.71	12.65	1.769646293	0.000464936	0.007519401	yes	XLOC_020961
TCONS_00029993	1	65.455	0.035	3.415	6.608386846	0.005205249	0.047523769	yes	XLOC_021016
TCONS_00030036	62.845	0	6.55	0.001	-12.67727919	0.003392883	0.034668677	yes	XLOC_021051
TCONS_00030107	727.925	31.895	9.25	0.595	-3.958491792	1.63E-07	1.11E-05	yes	XLOC_021098
TCONS_00030230	510	10.425	6.865	0.18	-5.253190909	7.49E-05	0.001754744	yes	XLOC_021200
TCONS_00030234	1652.31	128.205	20.115	2.385	-3.076210567	7.03E-05	0.001661177	yes	XLOC_021201
TCONS_00030279	750.34	39.25	29.755	2.43	-3.614103899	0.001030686	0.014053124	yes	XLOC_021225
TCONS_00030280	2731.855	201.72	153.615	16.435	-3.224475736	4.06E-11	8.95E-09	yes	XLOC_021225
TCONS_00030349	3915.49	429.61	48.355	7.875	-2.618313246	9.21E-07	4.70E-05	yes	XLOC_021284
TCONS_00030410	0.83	108.62	0.015	2.855	7.572384435	0.000102219	0.002255817	yes	XLOC_021315
TCONS_00030510	1111.5	71	20.925	1.99	-3.394387287	3.36E-07	2.01E-05	yes	XLOC_021397
TCONS_00030584	159.835	716.06	1.675	10.77	2.684785249	1.17E-05	0.000376704	yes	XLOC_021453
TCONS_00030719	1234.82	163.52	38.41	7.38	-2.379789242	7.18E-06	0.00024888	yes	XLOC_021559
TCONS_00030735	1481.485	38.74	67.205	2.77	-4.600610691	0.000541163	0.008457019	yes	XLOC_021566
TCONS_00030770	436.67	997.615	9.825	31.645	1.687448255	0.000313387	0.005539506	yes	XLOC_021591
TCONS_00030823	4423.475	8745.635	29.53	83.04	1.491625087	0.000124692	0.002651011	yes	XLOC_021619
TCONS_00030838	1005.49	108.59	10.775	1.615	-2.738081799	2.26E-06	9.72E-05	yes	XLOC_021627
TCONS_00030871	1746.87	151.675	33.32	4.085	-3.027980417	6.00E-10	9.50E-08	yes	XLOC_021639
TCONS_00030893	712.94	106.53	10.75	2.27	-2.243572457	0.000391738	0.006571019	yes	XLOC_021651
TCONS_00030900	6440.04	1521.495	50.74	16.295	-1.638694167	0.000805772	0.011624196	yes	XLOC_021653
TCONS_00030919	115.295	0	0.865	0.001	-9.756556323	0.000256198	0.004691682	yes	XLOC_021665
TCONS_00030923	68.82	0	0.71	0.001	-9.471675214	0.002560435	0.028035932	yes	XLOC_021668
TCONS_00030974	590.895	1601.525	15.755	59.77	1.923611788	1.20E-05	0.000382484	yes	XLOC_021692
TCONS_00031223	377.095	43.515	4.88	0.815	-2.582009183	0.003665796	0.036684113	yes	XLOC_021835
TCONS_00031226	278.345	6.915	5.025	0.195	-4.687577567	0.002440446	0.027086334	yes	XLOC_021837
TCONS_00031255	229.385	558.15	1.255	4.27	1.766548706	0.003374917	0.034530023	yes	XLOC_021854
TCONS_00031256	773.105	118.995	4.445	0.965	-2.203582572	0.000253929	0.004659478	yes	XLOC_021854
TCONS_00031268	0	269.53	0.001	3.4	11.73131903	0.00023115	0.004324338	yes	XLOC_021861
TCONS_00031299	2314.635	317.515	35.165	7.17	-2.294095193	8.59E-05	0.001975535	yes	XLOC_021883
TCONS_00031344	1373.105	191.345	17.52	3.4	-2.365396123	2.18E-06	9.43E-05	yes	XLOC_021915
TCONS_00031393	141	712.215	0.855	5.96	2.801316006	6.65E-06	0.000234081	yes	XLOC_021947
TCONS_00031400	573.565	1449.405	7.215	25.775	1.836901128	2.90E-05	0.000807268	yes	XLOC_021951
TCONS_00031729	484.18	44.06	2.935	0.375	-2.968398003	0.000245001	0.00453378	yes	XLOC_022150
TCONS_00031786	1703.365	3072.575	11.345	28.76	1.342007067	0.00075741	0.011085342	yes	XLOC_022191
TCONS_00031823	609.46	12.77	9.05	0.3	-4.914883386	0.000210202	0.003997198	yes	XLOC_022209
TCONS_00031836	573.98	19.435	11.515	0.55	-4.387938982	1.57E-07	1.08E-05	yes	XLOC_022213
TCONS_00031846	69.065	0	3.22	0.001	-11.65284497	0.002679298	0.028983653	yes	XLOC_022220
TCONS_00031854	1437.435	101.15	12.625	1.3	-3.279699859	4.70E-09	5.91E-07	yes	XLOC_022227
TCONS_00031898	439.67	919.84	5.025	14.78	1.556450768	0.000866193	0.012292618	yes	XLOC_022251
TCONS_00031943	813.885	1416.84	4.995	12.185	1.286549668	0.002885451	0.030756213	yes	XLOC_022282
TCONS_00032018	1801.885	89.265	27.76	2.025	-3.777013755	4.45E-11	9.49E-09	yes	XLOC_022333
TCONS_00032036	869.6	186.315	12.035	3.685	-1.707499617	0.00173199	0.020708832	yes	XLOC_022342
TCONS_00032102	60.435	0	0.895	0.001	-9.805743872	0.003824384	0.037666394	yes	XLOC_022385
TCONS_00032111	235.52	1056.585	0.13	0.785	2.594181031	2.45E-06	0.000104141	yes	XLOC_022386
TCONS_00032112	180.47	1552.18	0.095	1.21	3.670935724	5.47E-12	1.43E-09	yes	XLOC_022386
TCONS_00032609	131.5	607.18	1.22	7.885	2.692229607	9.17E-06	0.000305493	yes	XLOC_022736
TCONS_00032636	1062.19	234.94	42.535	13.755	-1.628694314	0.002951368	0.031288965	yes	XLOC_022749
TCONS_00032652	549.13	0	4.04	0.001	-11.98013958	3.36E-12	9.09E-10	yes	XLOC_022760
TCONS_00033017	1044.825	1724.9	20.09	46.535	1.211838643	0.004382934	0.041752784	yes	XLOC_023041
TCONS_00033045	0	417.28	0.001	5.635	12.4601999	1.76E-15	8.75E-13	yes	XLOC_023058
TCONS_00033161	1709.18	4870.155	16.24	65.185	2.004988385	3.70E-07	2.16E-05	yes	XLOC_023152
TCONS_00033169	600.64	1292.14	2.685	8.24	1.617722249	0.000242862	0.004497236	yes	XLOC_023159
TCONS_00033170	486.53	876.965	1.38	3.5	1.342686655	0.004251663	0.040822627	yes	XLOC_023159
TCONS_00033172	500.11	1176.205	2.125	7.18	1.756521003	0.000455279	0.00739062	yes	XLOC_023159
TCONS_00033770	99.395	324.58	1	4.635	2.212569339	0.004390647	0.041796829	yes	XLOC_023656
TCONS_00033792	3312	352	48.285	7.48	-2.690464902	2.25E-08	2.18E-06	yes	XLOC_023668
TCONS_00033799	1743.85	250.865	25.215	5.235	-2.268020783	2.66E-06	0.000110925	yes	XLOC_023671
TCONS_00033882	0	42.11	0.001	1.085	10.08347933	0.004902902	0.045428775	yes	XLOC_023727
TCONS_00033968	34.58	499.735	0.165	3.38	4.356485317	1.32E-08	1.38E-06	yes	XLOC_023791
TCONS_00034056	1199.59	74.215	11.59	0.985	-3.556613032	6.36E-09	7.63E-07	yes	XLOC_023864
TCONS_00034233	686.81	131.195	20.01	5.3	-1.916656902	0.002787147	0.029903192	yes	XLOC_024024
TCONS_00034245	2764.62	196.545	22.22	2.355	-3.238059852	3.85E-08	3.38E-06	yes	XLOC_024025
TCONS_00034308	767.4	1588.76	2.68	7.86	1.552296312	0.001356295	0.01720808	yes	XLOC_024068
TCONS_00034309	602.27	1974.185	1.97	9.325	2.242908096	2.57E-06	0.000107978	yes	XLOC_024068
TCONS_00034320	103.115	993.075	2.785	37.805	3.762827822	2.00E-12	5.69E-10	yes	XLOC_024076
TCONS_00034333	978.445	115.06	19.065	3.32	-2.521671384	8.17E-05	0.001891782	yes	XLOC_024082
TCONS_00034355	1708.805	237.625	29.795	6.02	-2.307234855	3.58E-06	0.000141342	yes	XLOC_024098
TCONS_00034390	2014.765	351.67	14.885	3.75	-1.988896721	1.69E-05	0.000513805	yes	XLOC_024115
TCONS_00034482	1789	85	50.385	3.75	-3.748031796	0.000659033	0.009919095	yes	XLOC_024194
TCONS_00034525	44.335	328.915	0.615	6.015	3.289906422	0.003165993	0.032934614	yes	XLOC_024227
TCONS_00034745	289.745	790.555	1.385	5.38	1.957720197	9.91E-05	0.002201531	yes	XLOC_024359
TCONS_00034885	248.38	0	6.955	0.001	-12.7638348	1.62E-06	7.43E-05	yes	XLOC_024459
TCONS_00035040	501.31	16.165	31.37	1.595	-4.2977572	0.002235662	0.025336215	yes	XLOC_024564
TCONS_00035081	1655.02	122.54	31.79	3.275	-3.279006205	9.70E-11	1.87E-08	yes	XLOC_024600
TCONS_00035299	0	127.075	0.001	1.44	10.4918531	2.96E-05	0.000821039	yes	XLOC_024781
TCONS_00035462	486.325	1068.345	5.595	17.55	1.649260994	0.000339189	0.005883075	yes	XLOC_024912
TCONS_00035467	201.26	6.27	4.01	0.175	-4.51817541	0.000766362	0.011191342	yes	XLOC_024913
TCONS_00035514	56.71	0	0.995	0.001	-9.958552715	0.004914241	0.045512363	yes	XLOC_024941
TCONS_00035519	176.125	0	4.425	0.001	-12.11146174	8.26E-06	0.000280722	yes	XLOC_024943
TCONS_00035566	204.5	4.5	8.45	0.285	-4.889917517	0.000793837	0.011493239	yes	XLOC_024967
TCONS_00035649	703.23	1604.385	3.65	11.665	1.676217938	0.00013555	0.002835779	yes	XLOC_025015
TCONS_00035684	141.925	0	1.555	0.001	-10.60269887	5.28E-05	0.001314927	yes	XLOC_025040
TCONS_00035691	1428.055	114.085	29.465	3.425	-3.104826373	9.36E-09	1.06E-06	yes	XLOC_025042
TCONS_00035849	1173.24	212.51	32.05	8.225	-1.962236773	7.92E-05	0.001843488	yes	XLOC_025172
TCONS_00035870	774.7	2063.07	7.82	29.155	1.89850281	8.18E-06	0.000279054	yes	XLOC_025187
TCONS_00035967	1163.815	2419.035	8.03	23.67	1.559587813	0.000122462	0.002613498	yes	XLOC_025264
TCONS_00036033	45.26	240.355	0.47	3.64	2.953205789	0.002166521	0.024738281	yes	XLOC_025304
TCONS_00036168	8816.685	1391.785	194.045	44.3	-2.131012655	4.81E-07	2.68E-05	yes	XLOC_025399
TCONS_00036172	1989.105	536	99.035	38.275	-1.371536101	0.001799033	0.021310534	yes	XLOC_025401
TCONS_00036434	195.875	734.96	2.975	15.965	2.423950979	5.55E-06	0.000201384	yes	XLOC_025580
TCONS_00036468	883.735	162.84	17.64	4.595	-1.940713794	0.000440065	0.007200205	yes	XLOC_025607
TCONS_00036494	124.545	780.14	1.03	9.12	3.146389487	4.80E-08	3.97E-06	yes	XLOC_025622
TCONS_00036543	198.47	471.18	0.9	3.05	1.760812336	0.004249131	0.040815771	yes	XLOC_025654
TCONS_00036549	206.31	546.465	2.54	9.47	1.898535929	0.002326668	0.02610004	yes	XLOC_025654
TCONS_00036586	0	98.865	0.001	4.005	11.96758653	5.30E-05	0.001316132	yes	XLOC_025672
TCONS_00036597	189.835	488.43	1.625	5.96	1.874872613	0.002959497	0.031341296	yes	XLOC_025682
TCONS_00036621	1237.66	330.825	7.65	2.905	-1.396921584	0.003207431	0.033205747	yes	XLOC_025688
TCONS_00036628	0	130.39	0.001	1.125	10.13570929	4.81E-06	0.000179765	yes	XLOC_025688
TCONS_00036700	72.4	0	4.23	0.001	-12.04644195	0.002025975	0.023385061	yes	XLOC_025751
TCONS_00036726	260.485	556.095	1.82	5.52	1.600729817	0.003892247	0.038229307	yes	XLOC_025767
TCONS_00036821	2730.44	391.395	31.96	6.665	-2.261590628	1.97E-06	8.70E-05	yes	XLOC_025845
TCONS_00036844	102.755	1.78	5.28	0.125	-5.40053793	0.003411996	0.034800589	yes	XLOC_025857
TCONS_00036926	9.91	302.6	0.11	4.84	5.459431619	1.29E-07	9.36E-06	yes	XLOC_025914
TCONS_00037036	151.815	424.115	2.43	9.735	2.002224665	0.002748922	0.029565783	yes	XLOC_025999
TCONS_00037041	1360.78	194.14	14.06	2.865	-2.29498955	2.80E-06	0.000115666	yes	XLOC_026001
TCONS_00037141	18.555	321.12	0.195	4.54	4.541146268	0.001423169	0.017837538	yes	XLOC_026081
TCONS_00037207	5698.825	16388.135	35.58	144.625	2.023178544	2.68E-07	1.67E-05	yes	XLOC_026138
TCONS_00037222	9159.36	782.93	154.43	19.465	-2.987998792	2.70E-09	3.60E-07	yes	XLOC_026148
TCONS_00037269	1008.355	239.16	9.29	3.15	-1.560326768	0.002198663	0.025010752	yes	XLOC_026186
TCONS_00037283	4338.525	739.5	50.47	12.455	-2.018701065	4.12E-06	0.000159547	yes	XLOC_026194
TCONS_00037313	977.825	9777.13	20.995	303.02	3.851295325	2.47E-16	1.47E-13	yes	XLOC_026212
TCONS_00037318	0	46.235	0.001	0.435	8.764871591	0.003694666	0.036874971	yes	XLOC_026215
TCONS_00037414	159.99	629.47	1.51	8.24	2.448095788	4.02E-05	0.001061559	yes	XLOC_026279
TCONS_00037516	1392.225	46.565	26.06	1.375	-4.24433356	0.00061471	0.009385076	yes	XLOC_026338
TCONS_00037549	1981.3	86.35	192.13	13.15	-3.868948101	0.000463023	0.007497724	yes	XLOC_026362
TCONS_00037552	1669.535	2798.695	18.775	44.475	1.244181698	0.001706544	0.020468099	yes	XLOC_026363
TCONS_00037577	0	1396.995	0.001	7.425	12.85817531	1.50E-40	1.18E-36	yes	XLOC_026377
TCONS_00037665	0	148.625	0.001	0.845	9.722807531	2.48E-06	0.000105301	yes	XLOC_026438
TCONS_00037679	789.33	4293.745	19.335	148.1	2.937284971	2.05E-12	5.79E-10	yes	XLOC_026447
TCONS_00037734	68.99	611.605	0.415	5.13	3.627775584	4.81E-08	3.98E-06	yes	XLOC_026490
TCONS_00037950	145.21	0	1.135	0.001	-10.14847658	0.000269462	0.004891918	yes	XLOC_026650
TCONS_00037951	106.54	0	0.81	0.001	-9.661778098	0.000323707	0.005669631	yes	XLOC_026650
TCONS_00038034	4.315	125.56	0.05	2.15	5.426264755	0.001939505	0.022599545	yes	XLOC_026705
TCONS_00038089	465	16	9.74	0.525	-4.213532444	0.001064091	0.01436923	yes	XLOC_026724
TCONS_00038206	198	6.5	16.645	0.84	-4.308555732	0.00320657	0.033205747	yes	XLOC_026811
TCONS_00038231	209.5	6	6.06	0.27	-4.488286481	0.003229973	0.03336874	yes	XLOC_026835
TCONS_00038235	1720.535	146.26	23.81	3.075	-2.952909305	2.70E-05	0.000755694	yes	XLOC_026837
TCONS_00038296	29.625	213.035	0.29	3.005	3.373240186	0.002531534	0.027840491	yes	XLOC_026881
TCONS_00038370	118.5	576	0.705	4.81	2.770341731	8.66E-06	0.000291811	yes	XLOC_026937
TCONS_00038392	2779.905	816.75	34.705	14.535	-1.255612457	0.002613782	0.028494725	yes	XLOC_026955
TCONS_00038441	251.84	636.315	5.615	20.1	1.839837574	0.000612392	0.0093591	yes	XLOC_026996
TCONS_00038450	381	10	14.57	0.59	-4.626142113	0.000168759	0.003365487	yes	XLOC_027001
TCONS_00038455	1935.545	96.75	33.62	2.555	-3.717924528	3.96E-07	2.27E-05	yes	XLOC_027004
TCONS_00038648	1094.645	214.78	25.64	7.145	-1.843390346	0.000265714	0.004832826	yes	XLOC_027122
TCONS_00038665	0	151.995	0.001	2.085	11.02583167	1.54E-06	7.16E-05	yes	XLOC_027126
TCONS_00038794	665.045	132.86	23.855	6.835	-1.803278443	0.004112306	0.039764108	yes	XLOC_027212
TCONS_00039006	1633.11	99.245	57.025	5.215	-3.450855384	2.55E-07	1.60E-05	yes	XLOC_027363
TCONS_00039055	1083.745	2589.495	4.22	14.21	1.751591651	1.95E-05	0.000576577	yes	XLOC_027406
TCONS_00039144	0	187.28	0.001	2.815	11.45891921	9.36E-08	7.14E-06	yes	XLOC_027483
TCONS_00039161	300.99	1082.71	2.605	13.115	2.33186253	1.64E-06	7.48E-05	yes	XLOC_027496
TCONS_00039244	0	321.22	0.001	6.92	12.75655632	1.12E-11	2.72E-09	yes	XLOC_027543
TCONS_00039370	102.83	680.66	1.3	11.68	3.167456746	9.93E-06	0.000327092	yes	XLOC_027634
TCONS_00039375	104.475	0	1.725	0.001	-10.75238065	0.000406924	0.00677367	yes	XLOC_027637
TCONS_00039595	1229.705	2222.065	47.84	122.275	1.35384017	0.000832442	0.011938759	yes	XLOC_027789
TCONS_00039598	634.975	1427	8.47	26.81	1.662337345	0.000119953	0.00256833	yes	XLOC_027791
TCONS_00039671	1827.82	80.645	58.205	3.96	-3.877570755	3.67E-06	0.000144213	yes	XLOC_027847
TCONS_00039690	64.695	0	1.02	0.001	-9.994353437	0.003406549	0.034763085	yes	XLOC_027857
TCONS_00039709	155.745	0	1.35	0.001	-10.39874369	0.003960953	0.038652759	yes	XLOC_027867
TCONS_00039734	5201.11	884.935	133.375	32.685	-2.028787669	1.36E-06	6.46E-05	yes	XLOC_027880
TCONS_00039899	919.43	67.595	19.9	2.165	-3.200329501	2.27E-06	9.75E-05	yes	XLOC_027989
TCONS_00039973	468.05	1547.88	3.03	14.09	2.217281913	7.74E-07	4.07E-05	yes	XLOC_028030
TCONS_00039997	8844.565	17446.245	111.355	307.985	1.467693749	0.000168242	0.003360398	yes	XLOC_028044
TCONS_00040071	76.315	0.195	1.915	0.01	-7.581200582	0.004094121	0.03963707	yes	XLOC_028078
TCONS_00040090	96.205	309.28	7.9	36.095	2.191874446	0.004975602	0.045983042	yes	XLOC_028096
TCONS_00040109	374.05	25.86	8.11	0.84	-3.271240681	0.001216608	0.015955208	yes	XLOC_028108
TCONS_00040116	1034.325	114.56	7.76	1.2	-2.693022247	1.41E-06	6.66E-05	yes	XLOC_028109
TCONS_00040214	61.675	0	0.615	0.001	-9.2644426	0.003611023	0.036321124	yes	XLOC_028196
TCONS_00040229	2942.99	598.24	92.565	26.965	-1.779378761	3.17E-05	0.000867749	yes	XLOC_028204
TCONS_00040332	252.45	819.95	1.835	8.28	2.173850705	0.000143945	0.002980948	yes	XLOC_028285
TCONS_00040333	235.725	661.595	1.655	6.605	1.996727344	0.000493176	0.007856401	yes	XLOC_028285
TCONS_00040455	311.095	31.125	6.245	0.885	-2.818952212	0.003876025	0.038127192	yes	XLOC_028370
TCONS_00040504	0	58.3	0.001	0.5	8.965784285	0.001141768	0.015162314	yes	XLOC_028404
TCONS_00040527	966.93	150.5	19.02	4.295	-2.14678721	0.000149826	0.003070201	yes	XLOC_028423
TCONS_00040604	88.095	399.29	1.3	8.28	2.671119144	0.000275251	0.004974023	yes	XLOC_028469
TCONS_00040639	698.52	114.41	7.285	1.715	-2.086720396	0.001925063	0.022464599	yes	XLOC_028498
TCONS_00040809	1614.465	238.51	22.18	4.73	-2.229347277	4.15E-06	0.000160421	yes	XLOC_028620
TCONS_00040818	2424.52	135.375	45.36	3.775	-3.586872091	1.95E-09	2.74E-07	yes	XLOC_028627
TCONS_00040859	25.23	609.17	0.225	7.36	5.03170886	0.000103001	0.002267173	yes	XLOC_028647
TCONS_00040860	1577.905	343.65	13.735	4.34	-1.662089963	0.000506805	0.008023355	yes	XLOC_028647
TCONS_00040899	284.9	788.625	5.32	20.66	1.957342103	0.000121716	0.002598987	yes	XLOC_028653
TCONS_00040976	317.1	781.415	3.345	11.52	1.784062601	0.000421069	0.006958983	yes	XLOC_028711
TCONS_00041018	1820.925	279.495	15.92	3.465	-2.199913078	1.15E-06	5.64E-05	yes	XLOC_028741
TCONS_00041022	701.615	3365.94	33.865	222.815	2.717979458	2.42E-08	2.32E-06	yes	XLOC_028743
TCONS_00041026	484.5	1019	6.29	18.61	1.564946133	0.000644962	0.009746398	yes	XLOC_028745
TCONS_00041207	1277.425	2268	8.88	22.43	1.336798039	0.001008775	0.013831212	yes	XLOC_028891
TCONS_00041342	57.81	0	0.69	0.001	-9.430452552	0.005304225	0.048163721	yes	XLOC_028959
TCONS_00041413	278.405	0	7.45	0.001	-12.86302471	0.00076473	0.011174412	yes	XLOC_029011
TCONS_00041420	2549.97	785.725	17.62	7.69	-1.196158421	0.003955454	0.038626038	yes	XLOC_029016
TCONS_00041471	125.065	841.825	1.76	16.825	3.256959171	6.72E-08	5.37E-06	yes	XLOC_029052
TCONS_00041494	231.79	0	3.01	0.001	-11.55554777	1.20E-06	5.83E-05	yes	XLOC_029068
TCONS_00041544	808.98	97.065	21.66	3.845	-2.49397774	0.000219946	0.004166345	yes	XLOC_029102
TCONS_00041578	2140.5	4690	40.865	129.125	1.659830709	4.86E-05	0.001235599	yes	XLOC_029129
TCONS_00041595	0	72.775	0.001	1.71	10.73978061	0.001441555	0.018021811	yes	XLOC_029141
TCONS_00041737	717.985	114.88	26.71	6.29	-2.086248054	0.001921912	0.02244784	yes	XLOC_029233
TCONS_00042004	3304.53	879.055	36.38	14	-1.377718716	0.001534152	0.018934877	yes	XLOC_029448
TCONS_00042360	388.6	787.005	3.31	9.47	1.516533209	0.001678705	0.020220675	yes	XLOC_029728
TCONS_00042362	1081.915	86.19	26.645	3.065	-3.119905854	4.72E-08	3.93E-06	yes	XLOC_029728
TCONS_00042383	140	402	0.61	2.495	2.032158668	0.002878428	0.030698023	yes	XLOC_029746
TCONS_00042510	2514.835	152.515	40.965	3.76	-3.445587248	3.81E-07	2.21E-05	yes	XLOC_029842
TCONS_00042618	243.9	4.965	6.325	0.205	-4.947369665	0.00190098	0.0222696	yes	XLOC_029892
TCONS_00042800	554.385	1000.48	10.035	25.46	1.343191803	0.002965231	0.031376637	yes	XLOC_030015
TCONS_00042830	279.095	1359.62	0.895	6.315	2.818823147	1.04E-08	1.15E-06	yes	XLOC_030040
TCONS_00042832	306.015	932.745	0.845	3.64	2.106915204	0.000107964	0.002359369	yes	XLOC_030040
TCONS_00042875	3369.74	7852.47	11.895	39.06	1.715336677	1.86E-05	0.000556785	yes	XLOC_030061
TCONS_00042899	3305	203	80.265	7.415	-3.436252432	3.98E-08	3.47E-06	yes	XLOC_030080
TCONS_00042917	396.385	950.33	2.37	8.095	1.772144021	0.000168494	0.003363599	yes	XLOC_030092
TCONS_00042919	0	112.04	0.001	0.85	9.731319031	0.004224777	0.040621587	yes	XLOC_030092
TCONS_00042940	10861.65	2114.02	182.895	50.83	-1.847263499	3.69E-06	0.000144924	yes	XLOC_030101
TCONS_00042950	1240.41	277.18	15.32	4.83	-1.665321203	0.000476001	0.00766992	yes	XLOC_030105
TCONS_00043042	160.565	495.075	1.965	8.425	2.100147374	0.000937717	0.013085386	yes	XLOC_030173
TCONS_00043089	2002.77	390.47	35.825	10.06	-1.832336399	4.94E-05	0.001251754	yes	XLOC_030205
TCONS_00043103	0	40.07	0.001	1.09	10.09011242	0.004795547	0.044702825	yes	XLOC_030205
TCONS_00043147	1975.31	534.65	17.98	6.98	-1.365094079	0.002312727	0.025992038	yes	XLOC_030248
TCONS_00043153	163.62	0	2.575	0.001	-11.33035672	1.89E-05	0.000562089	yes	XLOC_030252
TCONS_00043217	1636.615	344.895	24.125	7.385	-1.707859116	0.000367205	0.006252795	yes	XLOC_030299
TCONS_00043234	32.395	186.075	1.245	10.22	3.037177549	0.004385778	0.041760603	yes	XLOC_030308
TCONS_00043311	857.255	156.355	26.185	6.75	-1.955781198	0.000445039	0.007261003	yes	XLOC_030366
TCONS_00043371	0	355.025	0.001	2.895	11.49934763	3.98E-13	1.30E-10	yes	XLOC_030408
TCONS_00043560	1584.125	406.2	18.21	6.7	-1.442497922	0.001454345	0.018154337	yes	XLOC_030545
TCONS_00043684	337.56	15.11	18.665	1.28	-3.866119793	0.001086506	0.01459401	yes	XLOC_030641
TCONS_00043750	300.395	12.68	1.845	0.11	-4.068045387	0.000251195	0.004622277	yes	XLOC_030685
TCONS_00044148	338.315	654.34	2.92	7.93	1.441352497	0.004879699	0.045277889	yes	XLOC_031001
TCONS_00044206	334.345	19.6	4.215	0.37	-3.509935455	0.000938558	0.013092465	yes	XLOC_031042
TCONS_00044245	270.215	6.355	4.795	0.18	-4.735462004	0.002276305	0.025713066	yes	XLOC_031060
TCONS_00044305	1848.645	219.5	21.53	3.77	-2.513711891	3.26E-06	0.000131139	yes	XLOC_031101
TCONS_00044309	0	42.405	0.001	1.58	10.62570884	0.004000228	0.038929606	yes	XLOC_031104
TCONS_00044326	11.035	154.81	0.385	7.985	4.374362057	0.001249976	0.016279948	yes	XLOC_031113
TCONS_00044411	245.765	12.345	16.18	1.245	-3.69999396	0.0046599	0.043812149	yes	XLOC_031170
TCONS_00044589	0	43.5	0.001	1.73	10.75655632	0.003550842	0.035862774	yes	XLOC_031271
TCONS_00044621	640.715	66.115	12.06	1.845	-2.708537186	0.000428345	0.007046608	yes	XLOC_031295
TCONS_00044692	55.99	0	0.77	0.001	-9.588714636	0.005473456	0.049403213	yes	XLOC_031344
TCONS_00044836	3033.325	87.695	161.585	7.27	-4.474194104	5.36E-06	0.000195834	yes	XLOC_031470
TCONS_00044891	1824.05	5751.475	12.37	54.935	2.150880107	1.59E-07	1.09E-05	yes	XLOC_031520
TCONS_00044899	161.53	0	2.26	0.001	-11.14210706	1.98E-05	0.000587155	yes	XLOC_031521
TCONS_00044988	2.935	112.12	0.065	3.425	5.71952046	0.001574763	0.01931224	yes	XLOC_031589
TCONS_00044992	10.46	178.935	0.225	5.27	4.549806055	0.000389956	0.006546726	yes	XLOC_031589
TCONS_00045056	214.535	6138.505	3.04	121.945	5.326015472	3.42E-30	9.59E-27	yes	XLOC_031635
TCONS_00045568	1406.675	87.515	48.135	4.485	-3.4239064	2.13E-07	1.38E-05	yes	XLOC_031960
TCONS_00045645	352.59	923.525	1.75	6.34	1.857127918	0.00187359	0.022001241	yes	XLOC_032031
TCONS_00045667	521.15	910.615	2.935	7.21	1.296638756	0.004796094	0.044702825	yes	XLOC_032048
TCONS_00045750	33	669.5	0.795	22.435	4.818652513	4.38E-12	1.16E-09	yes	XLOC_032118
TCONS_00045858	0	107.82	0.001	0.91	9.829722735	3.82E-05	0.00101729	yes	XLOC_032205
TCONS_00045868	1514.56	348.475	10.875	3.715	-1.549581285	0.004812572	0.044782012	yes	XLOC_032209
TCONS_00046003	935.94	1703.605	6.895	17.64	1.355228104	0.001437129	0.017983806	yes	XLOC_032309
TCONS_00046406	140.5	0	6.02	0.001	-12.55554777	5.52E-05	0.001359579	yes	XLOC_032630
TCONS_00046612	112.325	0	3.035	0.001	-11.5674808	0.0002333	0.004356264	yes	XLOC_032786
TCONS_00046683	720.765	139.995	12.58	3.49	-1.849832981	0.002244018	0.025398527	yes	XLOC_032825
TCONS_00046839	1362.5	267.425	52.155	14.745	-1.822579745	0.000171218	0.003402532	yes	XLOC_032940
TCONS_00046924	355.805	971.175	3.27	12.57	1.942622109	5.51E-05	0.001359073	yes	XLOC_032999
TCONS_00047094	57.625	0	3.38	0.001	-11.72280753	0.004520735	0.042817227	yes	XLOC_033135
TCONS_00047294	888.8	187.885	11.175	3.275	-1.77070802	0.001767061	0.021034988	yes	XLOC_033276
TCONS_00047567	0	231.25	0.001	2.225	11.11958962	2.67E-09	3.56E-07	yes	XLOC_033483
TCONS_00047625	214.64	515	2.025	6.915	1.771807343	0.002515787	0.027707565	yes	XLOC_033518
TCONS_00047845	63.6	303.705	4.505	30.77	2.771925433	0.001179756	0.015582457	yes	XLOC_033667
TCONS_00047850	735	80.595	31.325	4.845	-2.692745939	3.22E-05	0.000879948	yes	XLOC_033669
TCONS_00047854	157.1	0	3.835	0.001	-11.90501086	2.67E-05	0.000748796	yes	XLOC_033671
TCONS_00047940	568.06	1136.415	1.945	5.485	1.495721465	0.000736324	0.010829206	yes	XLOC_033732
TCONS_00047958	392.735	0	3.19	0.001	-11.63934071	6.78E-11	1.37E-08	yes	XLOC_033746
TCONS_00047994	5232.45	1078.485	107.365	31.88	-1.75180023	2.16E-05	0.000626668	yes	XLOC_033772
TCONS_00048030	160.83	543.69	1.495	6.82	2.189626255	0.002257139	0.025531386	yes	XLOC_033787
TCONS_00048127	7516.44	483.58	417.87	40.42	-3.369912961	6.72E-08	5.37E-06	yes	XLOC_033843
TCONS_00048288	3520.04	536.705	113.29	25.11	-2.173686588	1.79E-06	8.03E-05	yes	XLOC_033977
TCONS_00048429	2027.245	589.535	19.63	8.21	-1.257606046	0.00451437	0.042777577	yes	XLOC_034091
TCONS_00048437	1949.195	346.17	42.59	11.025	-1.949736074	5.08E-05	0.001274775	yes	XLOC_034091
TCONS_00048805	983.525	256.235	11.685	4.295	-1.443927698	0.004182135	0.040301539	yes	XLOC_034333
TCONS_00048853	1379.475	43.95	26.885	1.35	-4.315770159	0.001398929	0.017612428	yes	XLOC_034354
TCONS_00048899	510.68	1652.205	6.65	30.175	2.181927525	9.91E-07	5.00E-05	yes	XLOC_034372
TCONS_00048925	465.54	8.36	12.945	0.37	-5.128725884	0.000221638	0.004190323	yes	XLOC_034383
TCONS_00048926	16423.245	716.33	458.26	31.34	-3.870089278	0.000577979	0.008931955	yes	XLOC_034383
TCONS_00048929	11059.005	401.385	294.22	16.76	-4.133801265	0.000315056	0.0055503	yes	XLOC_034383
TCONS_00049015	306.86	21.785	3.825	0.415	-3.204276506	0.005464289	0.049349516	yes	XLOC_034443
TCONS_00049128	235.85	0.15	4.635	0.005	-9.856425529	3.21E-07	1.94E-05	yes	XLOC_034507
TCONS_00049247	339.055	0	1.08	0.001	-10.0768156	2.85E-08	2.66E-06	yes	XLOC_034584
TCONS_00049257	2252.27	486.14	38.185	11.825	-1.69116584	0.000148054	0.003045453	yes	XLOC_034590
TCONS_00049407	227.29	0	3.34	0.001	-11.70563239	0.00158888	0.019442855	yes	XLOC_034677
TCONS_00049452	5983.065	232.715	101.39	6.19	-4.033832148	0.000320592	0.005635191	yes	XLOC_034703
TCONS_00049540	22.315	545.97	0.135	4.445	5.041152107	1.07E-08	1.18E-06	yes	XLOC_034765
TCONS_00049541	28.895	607.475	0.175	5.195	4.891696922	6.27E-12	1.60E-09	yes	XLOC_034765
TCONS_00049696	67.32	0	0.59	0.001	-9.204571144	0.003066143	0.032167056	yes	XLOC_034869
TCONS_00049706	606.66	96.225	9.89	2.32	-2.091845716	0.004510465	0.042750892	yes	XLOC_034875
TCONS_00049768	249.845	7.385	8.19	0.37	-4.468266276	0.001044231	0.014164033	yes	XLOC_034931
TCONS_00049832	1573.475	4396.23	7.33	28.49	1.958570518	2.14E-06	9.29E-05	yes	XLOC_034964
TCONS_00049839	205	993	0.94	6.49	2.787485816	2.56E-08	2.43E-06	yes	XLOC_034969
TCONS_00049897	9865.285	2869.395	93.74	38.775	-1.273538014	0.001111108	0.014860695	yes	XLOC_035009
TCONS_00049898	2971.13	516.72	74.465	18.65	-1.99738686	5.70E-06	0.000206216	yes	XLOC_035010
TCONS_00049925	151.215	0	1.475	0.001	-10.52649924	9.13E-05	0.002070384	yes	XLOC_035024
TCONS_00049966	344.155	32.035	6.76	0.84	-3.008562014	0.003702092	0.036925006	yes	XLOC_035041
TCONS_00050037	427.425	1016.99	3.64	12.23	1.748414048	0.000185433	0.003621309	yes	XLOC_035100
TCONS_00050104	63.025	0	1.265	0.001	-10.30492167	0.00337108	0.034517749	yes	XLOC_035146
TCONS_00050316	1139.6	74.25	20.425	2.035	-3.327235379	4.23E-05	0.001104136	yes	XLOC_035293
TCONS_00050347	3964.385	1271.95	15.35	6.915	-1.150437499	0.00401371	0.039022124	yes	XLOC_035315
TCONS_00050349	468.45	1025.31	1.085	3.385	1.641460791	0.000573747	0.008873525	yes	XLOC_035315
TCONS_00050389	1480.88	430.435	40.68	16.805	-1.275429137	0.004248448	0.040815771	yes	XLOC_035339
TCONS_00050528	1091.95	2332.5	4.05	12.215	1.59266005	0.000101496	0.002244107	yes	XLOC_035429
TCONS_00050589	332.045	26	15.07	1.67	-3.173759409	0.001171098	0.015499381	yes	XLOC_035476
TCONS_00050639	842.385	137	23.32	5.415	-2.106534546	0.000252902	0.00464281	yes	XLOC_035518
TCONS_00050691	586.57	35.49	29.865	2.73	-3.451482866	0.00010583	0.002319055	yes	XLOC_035555
TCONS_00050745	7.5	253	0.06	2.76	5.523561956	5.75E-06	0.000207219	yes	XLOC_035586
TCONS_00050838	7.915	721.405	0.075	9.25	6.94641896	4.28E-12	1.14E-09	yes	XLOC_035668
TCONS_00050926	1912.15	372.815	32.86	9.385	-1.80790383	0.000322617	0.005659941	yes	XLOC_035733
TCONS_00050955	256.61	701.205	2.145	8.225	1.939038031	0.000197171	0.003797208	yes	XLOC_035750
TCONS_00050965	112.785	521.415	1.11	7.14	2.685364398	5.07E-05	0.001273964	yes	XLOC_035758
TCONS_00051064	17092.04	4330.64	248.185	89.925	-1.464621764	0.000203888	0.003892209	yes	XLOC_035829
TCONS_00051077	450	26.5	13.385	1.21	-3.467538186	0.001069703	0.014434736	yes	XLOC_035834
TCONS_00051092	1599.175	255.08	41.575	9.75	-2.09224214	7.94E-05	0.001848067	yes	XLOC_035844
TCONS_00051175	436	15	9.98	0.54	-4.208008503	0.001251655	0.016292626	yes	XLOC_035911
TCONS_00051366	3462.5	447.5	64.225	12.04	-2.415299593	1.66E-07	1.12E-05	yes	XLOC_036055
TCONS_00051384	605.605	0	5.395	0.001	-12.39740724	3.50E-15	1.69E-12	yes	XLOC_036063
TCONS_00051395	396.305	0	4.975	0.001	-12.28048081	6.32E-11	1.29E-08	yes	XLOC_036068
TCONS_00051541	1822.375	474.585	53.825	19.85	-1.439137407	0.000897996	0.012616278	yes	XLOC_036160
TCONS_00051727	213.59	0.685	3.43	0.015	-7.837102265	1.35E-05	0.000426282	yes	XLOC_036305
TCONS_00051811	466.805	927.5	4.065	11.44	1.492759795	0.001222175	0.01600279	yes	XLOC_036371
TCONS_00051843	6.105	365.025	0.055	4.69	6.414012494	2.97E-07	1.82E-05	yes	XLOC_036394
TCONS_00051858	0	73.595	0.001	2.89	11.49685378	0.000467793	0.007559373	yes	XLOC_036396
TCONS_00051943	98.2	0	1.88	0.001	-10.87651695	0.000491561	0.007843409	yes	XLOC_036460
TCONS_00051963	1228.275	3198.865	24.48	89.03	1.862687998	6.69E-06	0.000234838	yes	XLOC_036472
TCONS_00051964	1473.055	5745.445	24.23	134.71	2.474990641	1.60E-09	2.32E-07	yes	XLOC_036472
TCONS_00052035	189.255	977.455	1.71	12.46	2.865235838	2.54E-08	2.42E-06	yes	XLOC_036522
TCONS_00052048	307.64	987.18	4.96	22.5	2.181512976	5.83E-06	0.00020967	yes	XLOC_036532
TCONS_00052240	502.23	13.69	31.48	1.22	-4.689482488	2.49E-07	1.57E-05	yes	XLOC_036690
TCONS_00052270	3708.05	764.725	66.485	19.81	-1.746800004	5.28E-05	0.001315495	yes	XLOC_036715
TCONS_00052298	0	816.225	0.001	36.66	15.16191917	2.80E-27	4.79E-24	yes	XLOC_036736
TCONS_00052307	47.455	237	0.58	4.155	2.840723672	0.002865133	0.030581144	yes	XLOC_036742
TCONS_00052462	80.925	429.145	1.055	7.955	2.914618932	0.000199704	0.003836445	yes	XLOC_036849
TCONS_00052708	656.675	1208.405	11.04	28.96	1.39132143	0.001585381	0.019418192	yes	XLOC_037032
TCONS_00052756	971.19	218.89	23.635	7.55	-1.646376315	0.001327919	0.016957628	yes	XLOC_037061
TCONS_00052839	476.64	43.835	3.91	0.54	-2.856137295	0.00175591	0.020938683	yes	XLOC_037115
TCONS_00052844	850.02	124.465	14.54	3.105	-2.227362096	0.000289602	0.005190372	yes	XLOC_037118
TCONS_00052986	932.07	2751.64	10.335	43.53	2.074471631	8.21E-07	4.28E-05	yes	XLOC_037205
TCONS_00053010	189.24	499.15	1.74	6.5	1.901352412	0.001801074	0.021321844	yes	XLOC_037223
TCONS_00053155	898.47	43.82	31.85	2.405	-3.727184573	9.46E-05	0.002128145	yes	XLOC_037344
TCONS_00053156	1374.04	51.18	50.255	2.95	-4.090480281	0.002760732	0.029676548	yes	XLOC_037344
TCONS_00053257	0	114.185	0.001	4.495	12.1341054	1.86E-05	0.000556321	yes	XLOC_037417
TCONS_00053270	74.385	0	0.82	0.001	-9.6794801	0.002183982	0.024894229	yes	XLOC_037423
TCONS_00053319	0	57.755	0.001	2.835	11.46913302	0.001965477	0.022830543	yes	XLOC_037452
TCONS_00053337	1702.525	85.63	64.94	5.03	-3.690477079	4.78E-06	0.000178993	yes	XLOC_037457
TCONS_00053341	276.435	14.135	8.105	0.64	-3.662668376	0.004242029	0.040767498	yes	XLOC_037457
TCONS_00053342	755.395	26.69	22.945	1.28	-4.163964091	0.002354294	0.026298479	yes	XLOC_037457
TCONS_00053343	2046	29.575	78.2	1.775	-5.461277678	2.47E-05	0.000701701	yes	XLOC_037457
TCONS_00053435	818.5	2367.66	25.355	103.21	2.025240581	1.52E-06	7.11E-05	yes	XLOC_037520
TCONS_00053593	1312.875	286.24	35.7	10.99	-1.699732688	0.000726061	0.010722438	yes	XLOC_037629
TCONS_00053621	694.4	0	11.775	0.001	-13.52343944	7.13E-09	8.40E-07	yes	XLOC_037652
TCONS_00053702	5166	18208.38	65.925	325.515	2.303826454	1.12E-08	1.20E-06	yes	XLOC_037716
TCONS_00053715	154.79	1045.49	1.06	10.12	3.25507312	2.61E-10	4.55E-08	yes	XLOC_037725
TCONS_00053775	1716.81	450.17	66.365	24.855	-1.416886481	0.001253001	0.016297729	yes	XLOC_037774
TCONS_00054034	1189.54	160.985	15.83	3.07	-2.366350695	7.71E-06	0.000265008	yes	XLOC_037927
TCONS_00054060	178.51	0	7.635	0.001	-12.89841244	9.42E-06	0.000311889	yes	XLOC_037938
TCONS_00054074	284.075	908.89	1.36	6.105	2.166384644	1.49E-05	0.000461024	yes	XLOC_037947
TCONS_00054130	646.59	6.39	7.995	0.115	-6.119392267	0.00013573	0.002836532	yes	XLOC_037979
TCONS_00054157	3101.22	540.425	32.845	8.09	-2.021462158	1.80E-06	8.07E-05	yes	XLOC_037992
TCONS_00054176	651.21	24.525	13.165	0.785	-4.067871057	0.003146212	0.032796772	yes	XLOC_037999
TCONS_00054202	0	47.23	0.001	1.09	10.09011242	0.002658539	0.028861255	yes	XLOC_038015
TCONS_00054266	3709.325	10747.795	63	254.69	2.015318582	6.93E-07	3.68E-05	yes	XLOC_038065
TCONS_00054318	271	598.845	3.575	11.115	1.636492801	0.002493762	0.027530233	yes	XLOC_038104
TCONS_00054336	34.145	524.05	0.975	20.26	4.377088145	0.000958777	0.013313034	yes	XLOC_038117
TCONS_00054338	1069.49	10.265	29.97	0.37	-6.339850003	7.14E-09	8.40E-07	yes	XLOC_038117
TCONS_00054524	7549.23	348.98	66.365	4.64	-3.838225874	3.27E-09	4.29E-07	yes	XLOC_038227
TCONS_00054525	20084.52	1587.765	171.805	20.165	-3.090846713	1.09E-08	1.19E-06	yes	XLOC_038227
TCONS_00054528	384.265	0	6.325	0.001	-12.62684976	8.79E-10	1.34E-07	yes	XLOC_038228
TCONS_00054529	216.15	0	3.465	0.001	-11.75863964	0.001585951	0.019419119	yes	XLOC_038228
TCONS_00054531	804.84	1598.315	12.865	35.855	1.478722861	0.000639457	0.009698798	yes	XLOC_038228
TCONS_00054549	1002.67	74.875	24	2.75	-3.125530882	0.000158606	0.003208732	yes	XLOC_038245
TCONS_00054553	127.78	0	4.16	0.001	-12.02236781	0.000103585	0.002276205	yes	XLOC_038247
TCONS_00054577	0	63.07	0.001	0.455	8.829722735	0.000726656	0.010723158	yes	XLOC_038261
TCONS_00054759	76.745	926.915	1.47	24.805	4.076742897	1.03E-12	3.17E-10	yes	XLOC_038417
TCONS_00054760	3631.935	313.79	65.36	8.3	-2.977224742	4.87E-09	6.09E-07	yes	XLOC_038420
TCONS_00054786	43.285	293.735	0.865	8.175	3.240446693	0.001652666	0.02000386	yes	XLOC_038435
TCONS_00054787	70.135	305.23	1.425	8.96	2.652536813	0.001329548	0.016967402	yes	XLOC_038435
TCONS_00054803	641.635	124.715	7.13	1.955	-1.866733469	0.003540197	0.035773666	yes	XLOC_038436
TCONS_00054986	373.38	23.92	5.4	0.53	-3.348895142	0.003617766	0.036361004	yes	XLOC_038565
TCONS_00055220	1545.415	358.89	33.905	11.58	-1.549862791	0.003311537	0.034067971	yes	XLOC_038751
TCONS_00055421	559.37	39.375	9.71	1.055	-3.202228297	0.002946621	0.031255147	yes	XLOC_038888
TCONS_00055423	882.28	146.42	15.595	3.695	-2.077437283	0.000208937	0.003976991	yes	XLOC_038890
TCONS_00055425	421.72	51.77	28.955	5.06	-2.516603207	0.002327399	0.02610004	yes	XLOC_038890
TCONS_00055484	224.795	0	1.395	0.001	-10.44604941	0.001416065	0.017759834	yes	XLOC_038934
TCONS_00055496	0	40.89	0.001	0.735	9.52160044	0.005120028	0.046942158	yes	XLOC_038937
TCONS_00055768	42.255	211.215	1.515	10.73	2.824260377	0.00450582	0.042717177	yes	XLOC_039134
TCONS_00055807	1449.255	140.1	35.94	5.13	-2.808559678	9.81E-07	4.96E-05	yes	XLOC_039163
TCONS_00055848	1564.085	153.445	10.645	1.54	-2.789173694	8.29E-07	4.30E-05	yes	XLOC_039200
TCONS_00055922	6855.36	14295.58	78.705	231.455	1.556204533	6.20E-05	0.001495029	yes	XLOC_039241
TCONS_00055986	3300.605	876	37.195	14.06	-1.403512103	0.001022118	0.013975109	yes	XLOC_039274
TCONS_00055988	1308.17	227.1	14.26	3.51	-2.022431046	3.10E-05	0.000851229	yes	XLOC_039274
TCONS_00056022	265.56	0	1.18	0.001	-10.20457114	1.21E-07	8.77E-06	yes	XLOC_039294
TCONS_00056083	8469.295	1083.7	51.955	9.675	-2.42492903	5.52E-08	4.50E-06	yes	XLOC_039337
TCONS_00056138	23.825	183.02	0.175	2.065	3.560714954	0.00496021	0.045873178	yes	XLOC_039371
TCONS_00056403	2177.08	94.755	44.475	3.035	-3.873226184	0.000643365	0.009731767	yes	XLOC_039582
TCONS_00056424	2.04	68.265	0.045	2.025	5.491853096	0.003363448	0.034457574	yes	XLOC_039592
TCONS_00056550	53.08	297.265	0.76	6.08	3	0.0005097	0.008057527	yes	XLOC_039686
TCONS_00056661	2611.905	387.005	33.405	7.255	-2.203016539	8.94E-06	0.00029974	yes	XLOC_039776
TCONS_00056667	9.4	227.15	0.055	2.035	5.209453366	0.003057301	0.032117197	yes	XLOC_039777
TCONS_00056674	6519.495	165.23	119.78	4.785	-4.645724302	0.002694232	0.029097112	yes	XLOC_039779
TCONS_00056675	2154.055	211.645	38.46	5.615	-2.776000835	1.61E-06	7.42E-05	yes	XLOC_039779
TCONS_00056724	1063.715	214.5	13.95	4.02	-1.794997716	0.000616347	0.009399076	yes	XLOC_039817
TCONS_00056782	1090.605	0	13.77	0.001	-13.74924094	4.35E-26	6.33E-23	yes	XLOC_039841
TCONS_00056813	783.14	154.06	20.555	5.895	-1.801925654	0.003084262	0.032305361	yes	XLOC_039871
TCONS_00056861	1054.835	231.04	48.475	15.115	-1.681259919	0.000886551	0.012512865	yes	XLOC_039886
TCONS_00056869	491.155	894.31	4.225	10.855	1.361336479	0.003288808	0.033869635	yes	XLOC_039892
TCONS_00056975	178.375	477.215	2.055	7.625	1.891598944	0.003341108	0.034273411	yes	XLOC_039964
TCONS_00057099	161.71	728.26	0.65	4.15	2.674599713	8.77E-07	4.50E-05	yes	XLOC_040071
TCONS_00057100	38.8	223.03	0.16	1.325	3.049848549	0.002056098	0.023635491	yes	XLOC_040071
TCONS_00057196	1214.75	97.435	17.495	2.035	-3.103841965	2.84E-08	2.66E-06	yes	XLOC_040135
TCONS_00057223	168.37	441.905	0.73	2.75	1.91346325	0.003137871	0.032753301	yes	XLOC_040151
TCONS_00057226	165.99	2.28	1.995	0.035	-5.832890014	0.001063473	0.01436923	yes	XLOC_040152
TCONS_00057349	5792.55	842.575	71.49	15.185	-2.235094544	8.92E-07	4.55E-05	yes	XLOC_040266
TCONS_00057429	4.29	179.93	0.085	5.02	5.884080713	0.000145801	0.003010151	yes	XLOC_040323
TCONS_00057521	667	1282.905	5.71	15.49	1.439774493	0.000842318	0.012036444	yes	XLOC_040377
TCONS_00057533	139.14	447.135	10.625	47.715	2.166980031	0.001166376	0.015452518	yes	XLOC_040386
TCONS_00057537	3325.2	5045.515	236.015	502.46	1.090130197	0.004928115	0.045608587	yes	XLOC_040388
TCONS_00057577	204.725	1	4.93	0.03	-7.360481336	2.22E-05	0.000640134	yes	XLOC_040414
TCONS_00057581	1093.065	92.6	34.925	4.305	-3.020174973	2.84E-07	1.75E-05	yes	XLOC_040416
TCONS_00057600	784.745	92.245	5.6	1.005	-2.478231326	0.00228397	0.02577951	yes	XLOC_040426
TCONS_00057657	2735.5	4632.14	14.655	35.035	1.257403928	0.00108715	0.014594938	yes	XLOC_040468
TCONS_00057680	0	54.43	0.001	1.56	10.60733031	0.001442002	0.018021811	yes	XLOC_040483
TCONS_00057767	3128.025	80.025	144.98	5.785	-4.647393125	3.78E-06	0.00014812	yes	XLOC_040552
TCONS_00057771	28313.545	944.015	203.94	10.655	-4.258542269	0.000103742	0.002278382	yes	XLOC_040554
TCONS_00057779	1050.77	50.435	8.43	0.6	-3.812498225	5.69E-09	7.04E-07	yes	XLOC_040557
TCONS_00057792	1339.87	334.235	23.41	8.325	-1.491602757	0.001313998	0.016862116	yes	XLOC_040563
TCONS_00057815	156.03	421.755	1.515	5.79	1.934245555	0.003812994	0.037601366	yes	XLOC_040581
TCONS_00057825	51.21	731.14	1.1	22.16	4.332382453	4.02E-08	3.48E-06	yes	XLOC_040588
TCONS_00057826	30.29	1229.36	0.675	37.595	5.799509489	7.73E-14	2.95E-11	yes	XLOC_040588
TCONS_00057947	155.03	0	4.44	0.001	-12.11634396	0.004001332	0.038930705	yes	XLOC_040677
TCONS_00057948	2282.61	402.305	63.745	16.17	-1.978992506	1.14E-05	0.000366142	yes	XLOC_040677
TCONS_00057974	415.135	0.41	30.305	0.045	-9.395415126	1.72E-10	3.12E-08	yes	XLOC_040691
TCONS_00057976	406.5	12.275	24.82	0.955	-4.699858572	0.001075979	0.014493787	yes	XLOC_040691
TCONS_00058010	1147.775	301.395	31.225	11.705	-1.415576637	0.003425667	0.034903756	yes	XLOC_040707
TCONS_00058055	38.875	1255.575	0.405	18.03	5.476333679	5.69E-05	0.001392936	yes	XLOC_040732
TCONS_00058071	80.72	0	1.61	0.001	-10.65284497	0.001727953	0.020682862	yes	XLOC_040740
TCONS_00058084	292.37	793.175	8.33	31.79	1.932184616	0.00022382	0.004225457	yes	XLOC_040749
TCONS_00058153	22.615	281.01	0.26	4.585	4.140338205	0.005513805	0.049671049	yes	XLOC_040786
TCONS_00058170	407.755	10.815	7.57	0.315	-4.586869566	0.001454455	0.018154337	yes	XLOC_040797
TCONS_00058173	158.94	511.47	0.72	3.245	2.172149667	0.000497431	0.007898545	yes	XLOC_040800
TCONS_00058177	906.14	33.415	22.18	1.25	-4.149259365	1.97E-06	8.70E-05	yes	XLOC_040804
TCONS_00058354	2681.895	799.24	68.265	28.875	-1.24132514	0.002760055	0.029676548	yes	XLOC_040911
TCONS_00058390	619.935	1471.23	3.96	13.225	1.739695387	6.47E-05	0.00154961	yes	XLOC_040929
TCONS_00058463	321.795	821.905	2.515	9.09	1.853721894	0.000759583	0.011113004	yes	XLOC_040980
TCONS_00058472	1466.3	32.53	34.45	1.21	-4.83142503	0.000220838	0.004181224	yes	XLOC_040983
TCONS_00058486	665	1338.5	4.48	12.71	1.504393393	0.000477447	0.007681607	yes	XLOC_040993
TCONS_00058617	2014.38	585.135	44.96	18.7	-1.265603765	0.003987582	0.038838789	yes	XLOC_041097
TCONS_00058857	4854.52	1607.865	23.535	11.085	-1.086199083	0.005115205	0.046914362	yes	XLOC_041274
TCONS_00058881	902.395	171.89	33.565	9.26	-1.857873544	0.000975624	0.013493219	yes	XLOC_041295
TCONS_00059005	164.25	1.825	2.235	0.04	-5.804131021	0.001175864	0.015545832	yes	XLOC_041395
TCONS_00059023	358.5	10.5	14.22	0.64	-4.47370575	0.000190677	0.003697663	yes	XLOC_041412
TCONS_00059095	586.055	36.15	14.51	1.355	-3.420682763	0.000112149	0.002437115	yes	XLOC_041462
TCONS_00059291	955	60.49	17.82	1.695	-3.394140158	4.01E-06	0.00015608	yes	XLOC_041592
TCONS_00059304	0	401.54	0.001	24.355	14.57193036	1.50E-14	6.42E-12	yes	XLOC_041602
TCONS_00059311	206.31	0.795	2.925	0.02	-7.192292814	2.15E-05	0.000625411	yes	XLOC_041606
TCONS_00059412	585.515	1468.625	3.655	12.91	1.820545689	4.81E-05	0.001227594	yes	XLOC_041669
TCONS_00059438	0	122.17	0.001	3.135	11.61424973	1.03E-05	0.000338069	yes	XLOC_041687
TCONS_00059567	1259.74	201.965	23.37	5.3	-2.140593469	1.59E-05	0.000488343	yes	XLOC_041770
TCONS_00059572	382.8	810.715	2.73	8.355	1.613738877	0.001674664	0.020190577	yes	XLOC_041772
TCONS_00059574	367.05	834.08	16.705	53.595	1.681818432	0.000477473	0.007681607	yes	XLOC_041772
TCONS_00059585	0	59.385	0.001	0.67	9.388017285	0.00181635	0.021463871	yes	XLOC_041779
TCONS_00059962	621.05	42.925	50.08	5.325	-3.233381132	0.000891032	0.012549877	yes	XLOC_042074
TCONS_00060063	526.63	1481.22	9.985	39.43	1.981459378	6.83E-06	0.000238691	yes	XLOC_042139
TCONS_00060195	119.545	0	1.35	0.001	-10.39874369	0.000236363	0.004402988	yes	XLOC_042222
TCONS_00060358	437.87	34.4	4.65	0.545	-3.092902581	0.001658157	0.020046959	yes	XLOC_042343
TCONS_00060425	2155.76	555.805	10.57	3.96	-1.416403041	0.002373309	0.026468358	yes	XLOC_042386
TCONS_00060436	2384.96	175.49	61.915	6.63	-3.223208195	1.08E-10	2.05E-08	yes	XLOC_042389
TCONS_00060453	3325.74	762.175	67.73	22.12	-1.61444361	9.06E-05	0.002059158	yes	XLOC_042404
TCONS_00060579	1884.2	203.145	38.34	6.245	-2.61807686	6.52E-05	0.001560352	yes	XLOC_042478
TCONS_00060753	70.69	351.015	0.475	3.42	2.847996907	0.000365738	0.006233428	yes	XLOC_042600
TCONS_00060873	3583.945	452.5	65.63	11.965	-2.455535036	3.32E-08	3.01E-06	yes	XLOC_042700
TCONS_00060921	0	171.05	0.001	4.38	12.09671515	0.001316684	0.016874532	yes	XLOC_042738
TCONS_00060922	953.46	185.98	18.755	5.435	-1.786923323	0.003539126	0.035772048	yes	XLOC_042738
TCONS_00060927	423.965	1274.835	5.39	22.875	2.085414565	3.40E-05	0.000920856	yes	XLOC_042743
TCONS_00060972	0	783.29	0.001	15.68	13.93663794	2.30E-05	0.000660884	yes	XLOC_042757
TCONS_00061013	14.5	905.26	0.245	21.405	6.449022276	4.97E-22	5.27E-19	yes	XLOC_042778
TCONS_00061138	2935	599.255	48.615	14.235	-1.771959028	3.49E-05	0.000943955	yes	XLOC_042849
TCONS_00061163	531.88	36.165	26.045	2.57	-3.341166173	4.05E-05	0.001066924	yes	XLOC_042862
TCONS_00061178	583.565	1035.115	6.68	16.695	1.321496086	0.003038839	0.031940347	yes	XLOC_042868
TCONS_00061181	1485.5	76	111.095	8.665	-3.680450328	1.24E-06	5.98E-05	yes	XLOC_042871
TCONS_00061206	9022.48	292.595	316.705	16.11	-4.297111245	0.000181055	0.003554837	yes	XLOC_042885
TCONS_00061348	987.34	170.655	61.79	15.415	-2.003038484	0.000206781	0.003939766	yes	XLOC_042993
TCONS_00061428	1254.5	134.065	53.055	8.54	-2.635180745	0.000105588	0.002315225	yes	XLOC_043047
TCONS_00061540	1104.095	87.32	25.495	3.03	-3.072824639	8.83E-06	0.00029673	yes	XLOC_043097
TCONS_00061549	4031.685	12071.98	29.285	126.055	2.105819545	3.72E-07	2.17E-05	yes	XLOC_043103
TCONS_00061550	10367.54	28385.53	65.575	256.03	1.965095059	7.50E-07	3.96E-05	yes	XLOC_043103
TCONS_00061594	567.995	1328.575	1.825	6.05	1.729038678	6.80E-05	0.001614393	yes	XLOC_043142
TCONS_00061611	712.845	1310.975	14.6	38.47	1.397765461	0.002123408	0.024309621	yes	XLOC_043155
TCONS_00061617	168.77	0	2.355	0.001	-11.20151134	1.47E-05	0.000456814	yes	XLOC_043158
TCONS_00061642	0	41.585	0.001	0.27	8.076815597	0.004306769	0.041278549	yes	XLOC_043177
TCONS_00061644	227.67	715.4	1.71	7.63	2.157686732	4.05E-05	0.001066924	yes	XLOC_043178
TCONS_00061648	2316.19	27.25	60.37	1.12	-5.752261164	5.93E-06	0.000212272	yes	XLOC_043179
TCONS_00061740	390.96	27.51	9.785	1.035	-3.240941083	0.00134567	0.017111977	yes	XLOC_043203
TCONS_00061752	196.93	479.265	1.11	3.76	1.760172985	0.005044561	0.046445441	yes	XLOC_043214
TCONS_00061906	243.51	1723.615	1.7	16.695	3.295809442	2.98E-11	6.81E-09	yes	XLOC_043333
TCONS_00061957	372.405	978.16	2.885	10.53	1.867862212	0.000166361	0.003332993	yes	XLOC_043371
TCONS_00062087	356.935	39.61	9.915	1.59	-2.640586007	0.00356834	0.036002457	yes	XLOC_043476
TCONS_00062156	164.34	0	1.775	0.001	-10.79360331	0.003421178	0.034867074	yes	XLOC_043529
TCONS_00062190	490.55	2261.49	2.68	17.37	2.696292848	6.49E-10	1.02E-07	yes	XLOC_043539
TCONS_00062269	61.87	266.29	0.82	5.04	2.619727919	0.002957605	0.031338164	yes	XLOC_043592
TCONS_00062277	1432.615	377.325	22.785	8.24	-1.467368128	0.003097191	0.032423486	yes	XLOC_043598
TCONS_00062282	63.515	0	1.5	0.001	-10.55074679	0.003537969	0.035769561	yes	XLOC_043599
TCONS_00062320	138.445	0	15.98	0.001	-13.96397979	0.000147748	0.003040762	yes	XLOC_043629
TCONS_00062322	216.68	944.655	1.45	8.95	2.625834782	1.41E-07	9.95E-06	yes	XLOC_043631
TCONS_00062355	0	158.22	0.001	3.02	11.56033283	0.001634809	0.019837972	yes	XLOC_043655
TCONS_00062415	963.19	1608.5	45.94	107.48	1.226245465	0.004081646	0.039565066	yes	XLOC_043697
TCONS_00062421	4593.72	219.355	55.88	4.18	-3.740757173	0.000485241	0.007770795	yes	XLOC_043699
TCONS_00062430	318.375	653.16	2.31	6.735	1.543785094	0.002560988	0.028035932	yes	XLOC_043704
TCONS_00062458	485.26	1342.28	6.39	24.96	1.965730098	1.02E-05	0.000334942	yes	XLOC_043719
TCONS_00062512	251.295	1813.5	4.285	43.44	3.341656994	9.69E-13	3.02E-10	yes	XLOC_043749
TCONS_00062525	0	798.245	0.001	15.505	13.92044591	4.60E-18	3.34E-15	yes	XLOC_043758
TCONS_00062671	6.815	552.69	0.03	3.185	6.730187062	2.72E-10	4.66E-08	yes	XLOC_043877
TCONS_00062750	205.825	0	6.08	0.001	-12.56985561	1.62E-06	7.42E-05	yes	XLOC_043923
TCONS_00062808	0	76.685	0.001	2.475	11.27321281	0.00028193	0.005073704	yes	XLOC_043957
TCONS_00062861	0	60.65	0.001	1.56	10.60733031	0.001059811	0.014330801	yes	XLOC_043998
TCONS_00062862	737.795	91.01	24.775	4.465	-2.472152977	0.00021905	0.004151378	yes	XLOC_043998
TCONS_00062908	313.965	5.655	15.185	0.43	-5.142166438	0.000577203	0.008923474	yes	XLOC_044032
TCONS_00062923	3271.77	677.93	42.385	12.63	-1.746699148	4.80E-05	0.001224324	yes	XLOC_044041
TCONS_00062965	0	87.19	0.001	1.285	10.32755264	0.000199287	0.003830446	yes	XLOC_044061
TCONS_00062966	0	800.42	0.001	11.535	13.49373038	1.67E-17	1.11E-14	yes	XLOC_044061
TCONS_00063186	3381.515	478.3	45.77	9.33	-2.294453306	2.23E-07	1.43E-05	yes	XLOC_044242
TCONS_00063278	0	49.665	0.001	1.425	10.4767462	0.002683404	0.029012094	yes	XLOC_044328
TCONS_00063305	55.37	265.47	0.6	4.005	2.738767837	0.00285091	0.030437607	yes	XLOC_044342
TCONS_00063306	217.21	897.24	2.34	13.4	2.517652566	4.72E-06	0.000177188	yes	XLOC_044342
TCONS_00063308	2959.97	5322.625	36.3	92.955	1.356562921	0.000489472	0.007825966	yes	XLOC_044342
TCONS_00063314	174.225	490.505	4.07	16.71	2.037611034	0.00162367	0.019714992	yes	XLOC_044348
TCONS_00063315	1556.13	3306.51	37.16	111.42	1.584185814	7.40E-05	0.001737207	yes	XLOC_044348
TCONS_00063426	0	67.235	0.001	1.055	10.04302728	0.000843113	0.012043422	yes	XLOC_044448
TCONS_00063437	116.675	739.275	1.31	11.56	3.141502681	2.09E-05	0.000612515	yes	XLOC_044456
TCONS_00063459	712	79.5	8.855	1.45	-2.610439407	0.000185299	0.003621309	yes	XLOC_044471
TCONS_00063467	1015.465	101.96	9.24	1.4	-2.722466024	0.000224391	0.004234211	yes	XLOC_044475
TCONS_00063485	1325.935	257.5	27.575	7.755	-1.830162199	0.000260361	0.004757493	yes	XLOC_044486
TCONS_00063511	258.275	0.82	2.51	0.01	-7.971543554	0.001520416	0.01882481	yes	XLOC_044503
TCONS_00063648	0	46.795	0.001	0.935	9.868822555	0.002794802	0.029968944	yes	XLOC_044616
TCONS_00063719	1106.91	277.29	10.31	3.72	-1.470669806	0.003340044	0.034271456	yes	XLOC_044659
TCONS_00063747	514.435	1034.97	7.285	20.53	1.49473275	0.001252194	0.016292626	yes	XLOC_044668
TCONS_00063756	771.075	95.575	12.285	2.12	-2.534761688	6.32E-05	0.001518621	yes	XLOC_044674
TCONS_00063832	35.475	225.11	0.455	4.075	3.162861609	0.003300346	0.033970634	yes	XLOC_044742
TCONS_00063903	1345.5	49	72.46	4.125	-4.134718781	6.30E-05	0.001516679	yes	XLOC_044801
TCONS_00063904	2441	92	81.425	4.835	-4.07388402	0.004409891	0.041939353	yes	XLOC_044802
TCONS_00063908	6369.545	630.02	200.575	29.475	-2.766578079	2.72E-07	1.68E-05	yes	XLOC_044804
TCONS_00063911	379.615	44.755	10.615	1.74	-2.60894516	0.003224617	0.033339716	yes	XLOC_044804
TCONS_00063934	5353.46	640.92	119.23	20.87	-2.514244779	8.71E-08	6.68E-06	yes	XLOC_044820
TCONS_00063987	1013	189.5	19.525	5.21	-1.905967271	0.000229709	0.004307646	yes	XLOC_044856
TCONS_00064044	448.16	49.795	12.575	2.055	-2.613348101	0.002219715	0.025213704	yes	XLOC_044895
TCONS_00064096	1083.205	37.005	13.81	0.74	-4.222044239	0.001770482	0.02106128	yes	XLOC_044933
TCONS_00064114	1068.28	226.35	9.72	2.935	-1.72759581	0.000640794	0.009707839	yes	XLOC_044939
TCONS_00064151	749.77	105	18.44	3.73	-2.30559112	0.000264367	0.004810551	yes	XLOC_044954
TCONS_00064152	1108.02	117	19.475	2.995	-2.70099542	1.67E-06	7.58E-05	yes	XLOC_044954
TCONS_00064239	230.085	726.06	1.585	6.95	2.132530137	8.20E-05	0.001894738	yes	XLOC_045014
TCONS_00064258	1796.045	51.04	24.525	1.1	-4.478677708	0.001011979	0.013865459	yes	XLOC_045026
TCONS_00064271	147.785	510.695	1.48	7.2	2.282399731	0.000672815	0.010072471	yes	XLOC_045034
TCONS_00064335	402.55	2033.67	2.385	16.815	2.817687608	7.06E-10	1.10E-07	yes	XLOC_045078
TCONS_00064338	1260.03	75.885	36.46	3.35	-3.444081561	1.66E-05	0.000506058	yes	XLOC_045080
TCONS_00064340	99.425	0	0.72	0.001	-9.491853096	0.000469572	0.007581893	yes	XLOC_045081
TCONS_00064372	881.5	69.5	6.565	0.8	-3.036723106	0.000849639	0.012121286	yes	XLOC_045105
TCONS_00064642	367.065	19.105	3.745	0.305	-3.618084571	0.002371693	0.026457856	yes	XLOC_045300
TCONS_00064647	1018.5	34	59.32	3.105	-4.255853424	0.00019054	0.003697663	yes	XLOC_045301
TCONS_00064924	85.5	0	5.345	0.001	-12.38397423	0.001321581	0.016926235	yes	XLOC_045505
TCONS_00064956	1191.725	4042.725	46.055	225.425	2.291217824	2.58E-07	1.61E-05	yes	XLOC_045524
TCONS_00065033	123.44	0	1.48	0.001	-10.53138146	0.000147609	0.003040117	yes	XLOC_045580
TCONS_00065083	268.68	1363.325	5.155	36.895	2.839380983	2.20E-09	3.04E-07	yes	XLOC_045600
TCONS_00065088	646.6	3114.34	14.17	95.2	2.748121815	2.32E-10	4.10E-08	yes	XLOC_045600
TCONS_00065382	232.95	5.375	10.175	0.37	-4.781359714	0.003167644	0.032937653	yes	XLOC_045840
TCONS_00065470	803.46	1556.215	3.21	8.68	1.435121745	0.001010579	0.013851112	yes	XLOC_045911
TCONS_00065486	77.345	0	0.76	0.001	-9.569855608	0.001408838	0.017714455	yes	XLOC_045920
TCONS_00065525	561.5	56.5	24.63	3.61	-2.770345886	0.000284881	0.005115098	yes	XLOC_045930
TCONS_00065603	1677.035	84	43.75	3.43	-3.673002535	0.001170291	0.015493926	yes	XLOC_045983
TCONS_00065681	1190.49	322.63	6.81	2.62	-1.378087986	0.003458288	0.035162876	yes	XLOC_046036
TCONS_00065816	462.57	10.185	5.81	0.2	-4.860466259	0.000525745	0.008262109	yes	XLOC_046146
TCONS_00066026	231.23	545.375	1.4	4.64	1.728697978	0.002628378	0.028590343	yes	XLOC_046299
TCONS_00066168	967.965	46	16.195	1.17	-3.790968033	2.79E-06	0.000115603	yes	XLOC_046384
TCONS_00066190	189.04	454.97	2.385	8.165	1.77546362	0.0049195	0.045550321	yes	XLOC_046399
TCONS_00066203	1446.45	406.015	21.09	8.43	-1.322954559	0.003461207	0.035174607	yes	XLOC_046404
TCONS_00066214	1135.195	192.825	18.925	4.57	-2.05002723	5.28E-05	0.001314927	yes	XLOC_046409
TCONS_00066372	996.715	184.165	18.48	4.875	-1.922490633	0.000235198	0.004383373	yes	XLOC_046526
TCONS_00066392	138.875	0	1.24	0.001	-10.27612441	0.00518906	0.047409029	yes	XLOC_046535
TCONS_00066429	509.87	1366.95	4.23	16.09	1.927434758	4.08E-05	0.0010716	yes	XLOC_046566
TCONS_00066583	950.575	222.28	18.49	6.17	-1.58340283	0.002137029	0.024447071	yes	XLOC_046686
TCONS_00066628	362.665	0	3.26	0.001	-11.67065625	4.45E-09	5.64E-07	yes	XLOC_046725
TCONS_00066834	309.92	665.685	0.67	2.045	1.609867842	0.001756468	0.02093897	yes	XLOC_046874
TCONS_00066984	178.765	0	3.145	0.001	-11.6188443	7.86E-06	0.000269875	yes	XLOC_046989
TCONS_00067249	0	173.015	0.001	4.51	12.13891172	2.70E-07	1.68E-05	yes	XLOC_047167
TCONS_00067268	5739.86	704.485	97.89	17.605	-2.475176261	1.13E-07	8.32E-06	yes	XLOC_047182
TCONS_00067446	209.34	519.81	0.97	3.495	1.849235803	0.003117071	0.032579494	yes	XLOC_047295
TCONS_00067650	892.645	152.025	8.485	2.05	-2.04929075	0.000202902	0.00387568	yes	XLOC_047427
TCONS_00067796	236.54	839.5	3.22	16.11	2.322823901	5.09E-06	0.000187999	yes	XLOC_047541
TCONS_00067845	796.495	127.77	21.1	4.845	-2.122674428	0.000353377	0.006075488	yes	XLOC_047574
TCONS_00067895	742	29.5	43.125	2.635	-4.03264959	2.42E-05	0.000689952	yes	XLOC_047615
TCONS_00067909	0.01	323.305	0.001	1.905	10.89557528	2.91E-12	7.99E-10	yes	XLOC_047627
TCONS_00067923	1957.73	424.775	33	10.35	-1.672835257	0.000249163	0.004591328	yes	XLOC_047630
TCONS_00068000	325.74	1344.795	2.725	16.27	2.577886116	1.46E-07	1.02E-05	yes	XLOC_047684
TCONS_00068219	343.215	665.72	2.905	7.95	1.452416697	0.003954721	0.038626038	yes	XLOC_047841
TCONS_00068427	694.66	1221.025	7.015	17.615	1.328289466	0.002228278	0.025274411	yes	XLOC_047999
TCONS_00068443	79.78	0	0.805	0.001	-9.652844973	0.002013998	0.023274187	yes	XLOC_048009
TCONS_00068574	435.75	0	1.535	0.001	-10.58402294	0.000246507	0.00454879	yes	XLOC_048100
TCONS_00068700	555.08	0	4.52	0.001	-12.14210706	1.95E-14	8.13E-12	yes	XLOC_048195
TCONS_00068715	25.07	176.645	0.59	5.66	3.262015193	0.005031076	0.046364775	yes	XLOC_048205
TCONS_00068792	154.125	568.265	2.635	13.71	2.379353704	7.43E-05	0.001741221	yes	XLOC_048258
TCONS_00068811	1575.26	184.975	44.5	7.585	-2.55258425	5.72E-07	3.12E-05	yes	XLOC_048271
TCONS_00068829	45.865	255.35	0.855	6.66	2.961525852	0.001463647	0.018257462	yes	XLOC_048278
TCONS_00068873	1026.445	233.395	8.71	2.805	-1.634671948	0.001241336	0.016205052	yes	XLOC_048298
TCONS_00068916	349.24	11.035	13.33	0.665	-4.32517863	0.003670726	0.03670623	yes	XLOC_048320
TCONS_00068992	456.62	28.345	10.265	0.935	-3.456623452	0.000109298	0.002381463	yes	XLOC_048395
TCONS_00069064	427.42	847.82	2.575	7.24	1.491417265	0.001622848	0.019714992	yes	XLOC_048451
TCONS_00069093	0	253.325	0.001	4.08	11.99435344	2.31E-09	3.15E-07	yes	XLOC_048456
TCONS_00069307	206	9.5	7.37	0.51	-3.853095467	0.004471347	0.042410836	yes	XLOC_048577
TCONS_00069402	2020.93	4513.915	21.98	70.18	1.674868561	2.50E-05	0.000707264	yes	XLOC_048641
TCONS_00069423	612.29	56.495	31.3	4.45	-2.814285416	0.002796924	0.029983518	yes	XLOC_048656
TCONS_00069478	90.47	0	0.965	0.001	-9.914385132	0.000728548	0.010734942	yes	XLOC_048701
TCONS_00069487	0.035	336.73	0.001	7.26	12.82575383	0.000111085	0.002417998	yes	XLOC_048703
TCONS_00069572	5406.81	1220.215	161.66	51.92	-1.638600464	3.12E-05	0.00085713	yes	XLOC_048748
TCONS_00069646	1619.855	156.885	35.305	4.97	-2.82855476	3.80E-08	3.34E-06	yes	XLOC_048786
TCONS_00069795	135.695	455.41	1.055	5.025	2.251880597	0.000584618	0.009020349	yes	XLOC_048877
TCONS_00069809	2513.54	566.015	35.96	11.62	-1.629782952	0.000190201	0.003695598	yes	XLOC_048891
TCONS_00070120	0	146.12	0.001	1.75	10.77313921	0.002069181	0.023765019	yes	XLOC_049143
TCONS_00070142	92.915	0	2.48	0.001	-11.27612441	0.00062435	0.009491666	yes	XLOC_049153
TCONS_00070202	165.835	862.16	1.57	11.33	2.851311397	1.07E-05	0.000347116	yes	XLOC_049197
TCONS_00070323	36094.065	1999.56	591.645	49.775	-3.571238566	1.38E-07	9.82E-06	yes	XLOC_049294
TCONS_00070433	2145.54	433.05	27.925	7.79	-1.841862047	9.00E-05	0.002047364	yes	XLOC_049374
TCONS_00070483	618	1292.77	40.24	117.355	1.5441771	0.000494392	0.007866206	yes	XLOC_049400
TCONS_00070517	2626.105	761.05	40.11	16.64	-1.269306533	0.002618838	0.028541918	yes	XLOC_049426
TCONS_00070613	1046.955	1719.305	5.725	13.3	1.216078647	0.003761233	0.037231183	yes	XLOC_049481
TCONS_00070660	1300.695	36.395	29.41	1.27	-4.533406382	2.98E-07	1.82E-05	yes	XLOC_049525
TCONS_00070766	94.04	0	2.435	0.001	-11.24970606	0.000707425	0.010474798	yes	XLOC_049608
TCONS_00071008	809.085	66.975	31.895	4.045	-2.979118671	0.000596198	0.009159429	yes	XLOC_049779
TCONS_00071334	376.885	824.625	7.575	23.5	1.633342963	0.000728483	0.010734942	yes	XLOC_050036
TCONS_00071433	354.6	705.78	6.63	18.795	1.50326814	0.003712732	0.036984156	yes	XLOC_050126
TCONS_00071438	977.25	35.02	56.065	3.085	-4.183758018	4.47E-06	0.000169535	yes	XLOC_050128
TCONS_00071520	2114	432.24	36.75	11.045	-1.734350831	0.000644214	0.00974086	yes	XLOC_050191
TCONS_00071547	788.65	1588.525	8.805	25.07	1.509567087	0.000428833	0.007051677	yes	XLOC_050214
TCONS_00071554	111.13	741.735	0.485	4.625	3.253396713	1.04E-07	7.77E-06	yes	XLOC_050220
TCONS_00071607	70.705	0	1.6	0.001	-10.64385619	0.003331152	0.034224929	yes	XLOC_050259
TCONS_00071620	486.19	33.21	4.945	0.52	-3.249386993	0.000982517	0.01356719	yes	XLOC_050268
TCONS_00071628	10146.26	393.82	363.62	22.105	-4.039986914	0.000130154	0.002746307	yes	XLOC_050273
TCONS_00071629	12436.555	444.72	432.965	24.315	-4.154331908	0.000478743	0.007695163	yes	XLOC_050273
TCONS_00071631	2478.545	81.995	165.61	8.425	-4.296969293	4.47E-07	2.52E-05	yes	XLOC_050274
TCONS_00071634	11759.1	517.87	407.76	28.175	-3.855232743	0.000690063	0.01027974	yes	XLOC_050275
TCONS_00071636	13972.18	508.835	468.62	26.78	-4.129190662	0.00064111	0.00970887	yes	XLOC_050276
TCONS_00071637	700.56	23	23.12	1.19	-4.280107919	0.00169588	0.020358858	yes	XLOC_050276
TCONS_00071711	710.195	2024.23	15.01	61.84	2.042616342	5.60E-06	0.000202772	yes	XLOC_050335
TCONS_00071712	974.8	2331.815	23.33	78.9	1.757838993	4.44E-05	0.001146616	yes	XLOC_050335
TCONS_00071843	0	78.5	0.001	1.17	10.19229281	0.00026728	0.004859045	yes	XLOC_050423
TCONS_00071913	3809.5	1081	22.545	9.15	-1.300963861	0.001491475	0.018522212	yes	XLOC_050480
TCONS_00071944	343.325	1.945	5.145	0.045	-6.837102265	1.55E-06	7.19E-05	yes	XLOC_050497
TCONS_00071945	564.55	20.41	8.535	0.485	-4.137334501	0.003144199	0.032793204	yes	XLOC_050497
TCONS_00072120	138.31	449.855	2.26	10.285	2.186147116	0.001158119	0.015358674	yes	XLOC_050634
TCONS_00072171	307.915	608.205	1.455	4.055	1.478682761	0.005091318	0.046755351	yes	XLOC_050675
TCONS_00072309	152.99	2.11	3.11	0.055	-5.821339151	0.001687341	0.020281148	yes	XLOC_050773
TCONS_00072355	248.235	633.155	2.735	9.84	1.847117483	0.000840924	0.012033278	yes	XLOC_050802
TCONS_00072357	334.785	738.225	3.875	12.115	1.644526189	0.001023049	0.013982974	yes	XLOC_050802
TCONS_00072366	437.245	823.925	4.82	12.76	1.404523278	0.003018946	0.031782102	yes	XLOC_050806
TCONS_00072499	77.925	0	4.37	0.001	-12.09341756	0.001357367	0.01721611	yes	XLOC_050898
TCONS_00072517	0	223.045	0.001	1.825	10.83368075	0.000400224	0.006679134	yes	XLOC_050908
TCONS_00072544	444.505	980.295	4.635	14.485	1.643918441	0.0003641	0.006210889	yes	XLOC_050921
TCONS_00072591	320.505	0	10.035	0.001	-13.292753	4.74E-09	5.94E-07	yes	XLOC_050952
TCONS_00072595	131.16	0	1.83	0.001	-10.83762793	0.000102758	0.002263094	yes	XLOC_050954
TCONS_00072665	1210.47	0.005	16.47	0.001	-14.00755293	3.54E-27	5.79E-24	yes	XLOC_051007
TCONS_00072716	1807.485	280.63	25.39	5.72	-2.150173343	1.02E-05	0.000336146	yes	XLOC_051040
TCONS_00072717	312.845	0	4.375	0.001	-12.0950673	9.27E-09	1.06E-06	yes	XLOC_051040
TCONS_00072937	1061.81	186.09	8.735	2.135	-2.032571633	9.84E-05	0.002192788	yes	XLOC_051174
TCONS_00072975	996.565	216.455	15.9	4.99	-1.671915045	0.001485165	0.018455524	yes	XLOC_051197
TCONS_00073010	1071.28	150.485	14.44	2.715	-2.411046639	0.000311577	0.005516226	yes	XLOC_051207
TCONS_00073029	23.6	265.485	0.365	5.625	3.945884727	9.61E-05	0.002151649	yes	XLOC_051215
TCONS_00073065	44.01	651.555	0.43	8.97	4.38269942	2.67E-10	4.61E-08	yes	XLOC_051239
TCONS_00073066	98.245	927.475	1.05	14.275	3.765029513	1.80E-08	1.82E-06	yes	XLOC_051239
TCONS_00073132	278.705	0	3.625	0.001	-11.82376528	3.33E-08	3.01E-06	yes	XLOC_051277
TCONS_00073133	0	447.7	0.001	8.285	13.01628598	1.55E-16	9.51E-14	yes	XLOC_051277
TCONS_00073140	368.475	14.5	11.255	0.685	-4.038318258	0.000862056	0.012256053	yes	XLOC_051282
TCONS_00073332	200.96	0	3.12	0.001	-11.60733031	5.93E-06	0.000212272	yes	XLOC_051436
TCONS_00073342	193.365	598.63	1.19	5.195	2.126162176	0.000367353	0.006252795	yes	XLOC_051444
TCONS_00073403	763.5	126.87	56.72	13.51	-2.069829858	0.000568814	0.008807638	yes	XLOC_051486
TCONS_00073461	0	694.045	0.001	11.785	13.52466414	2.30E-22	2.58E-19	yes	XLOC_051530
TCONS_00073498	337	1258.5	8.34	44.96	2.430522747	3.55E-07	2.10E-05	yes	XLOC_051560
TCONS_00073631	760.615	22.915	9.835	0.47	-4.387192391	0.001330985	0.016980221	yes	XLOC_051650
TCONS_00073721	936.165	1958.45	40.075	117.96	1.557523302	0.00019046	0.003697663	yes	XLOC_051715
TCONS_00073775	157.54	2.79	4.13	0.095	-5.442070458	0.002319854	0.026047981	yes	XLOC_051738
TCONS_00073780	0	84	0.001	1.635	10.67507492	0.000415556	0.006885254	yes	XLOC_051742
TCONS_00073812	1291.875	228.74	21.82	5.545	-1.976391736	6.03E-05	0.00146322	yes	XLOC_051761
TCONS_00073829	745.805	1476.78	15.52	43.415	1.484065026	0.000535685	0.008383924	yes	XLOC_051776
TCONS_00073837	27272.615	2573.565	173.07	23.98	-2.851452105	3.31E-09	4.32E-07	yes	XLOC_051780
TCONS_00073981	443.335	1251.125	3.135	12.535	1.999424648	7.98E-06	0.000273227	yes	XLOC_051880
TCONS_00073997	435.115	1134.25	6.745	24.695	1.87232862	4.12E-05	0.001081235	yes	XLOC_051889
TCONS_00074191	1166.72	5485.56	149.935	1026.455	2.775261278	2.20E-09	3.04E-07	yes	XLOC_052061
TCONS_00074198	104.09	412.865	0.55	3.145	2.515556493	0.00034425	0.005953907	yes	XLOC_052066
TCONS_00074219	594.965	108.805	17.605	4.465	-1.979253147	0.003631506	0.036455376	yes	XLOC_052078
TCONS_00074256	157.495	0	3.745	0.001	-11.87075	4.94E-05	0.001251754	yes	XLOC_052104
TCONS_00074303	633.92	119.665	14.075	3.78	-1.896676783	0.003241804	0.033455761	yes	XLOC_052130
TCONS_00074434	888.91	87.275	6.44	0.96	-2.745954377	0.000527455	0.008282058	yes	XLOC_052224
TCONS_00074500	251.425	1071.435	5.67	34.79	2.617252039	1.38E-07	9.82E-06	yes	XLOC_052278
TCONS_00074667	102.5	0	1.41	0.001	-10.46147945	0.000383109	0.006456623	yes	XLOC_052397
TCONS_00074671	2613	302	26.475	4.465	-2.567898604	1.67E-07	1.12E-05	yes	XLOC_052399
TCONS_00074692	2224.305	192.265	42.06	5.415	-2.957415607	3.96E-07	2.27E-05	yes	XLOC_052413
TCONS_00074719	13406.585	25268.05	137.525	362.555	1.398505967	0.00037694	0.006374535	yes	XLOC_052423
TCONS_00074744	5147.98	100.075	72.68	2.175	-5.062471113	2.62E-09	3.52E-07	yes	XLOC_052447
TCONS_00074763	133.63	386.3	2.13	8.79	2.045009735	0.003449301	0.035117233	yes	XLOC_052455
TCONS_00074806	644.985	55.46	9.865	1.23	-3.003660735	3.45E-05	0.000934486	yes	XLOC_052486
TCONS_00074837	1808.86	210.05	32.55	5.425	-2.584962501	5.37E-08	4.39E-06	yes	XLOC_052504
TCONS_00074870	771.27	57.355	35.74	3.62	-3.303478032	4.06E-06	0.000157665	yes	XLOC_052525
TCONS_00074909	92.835	403.01	0.705	4.34	2.62199988	0.00025285	0.00464281	yes	XLOC_052554
TCONS_00074954	3126.93	970.96	78.555	34.525	-1.186061691	0.003457064	0.035162876	yes	XLOC_052592
TCONS_00074955	2460.205	397.06	21.75	4.91	-2.147220471	1.53E-06	7.11E-05	yes	XLOC_052593
TCONS_00074956	13.88	507.465	0.09	4.93	5.775518835	2.56E-06	0.000107496	yes	XLOC_052593
TCONS_00074963	1372.67	182.755	29.27	5.605	-2.384636468	2.19E-06	9.43E-05	yes	XLOC_052594
TCONS_00074964	58.57	0	1.21	0.001	-10.24079133	0.005034705	0.046387325	yes	XLOC_052594
TCONS_00074969	842.92	138.905	16.77	4.04	-2.053455491	0.00073953	0.010860084	yes	XLOC_052597
TCONS_00074994	9454.165	2654.155	359.525	142.56	-1.334522852	0.000611585	0.009351918	yes	XLOC_052616
TCONS_00075016	589.98	50.065	22.225	2.82	-2.978416351	0.000355793	0.006106334	yes	XLOC_052628
TCONS_00075017	449.2	54.305	18.945	3.235	-2.549979523	0.001534657	0.018934877	yes	XLOC_052628
TCONS_00075049	0	143.43	0.001	2.725	11.41204051	0.002182514	0.024884714	yes	XLOC_052651
TCONS_00075051	464.05	0	6.8	0.001	-12.73131903	5.38E-11	1.11E-08	yes	XLOC_052651
TCONS_00075060	1335.445	2118.63	113.155	252.1	1.155695784	0.004676082	0.043876056	yes	XLOC_052657
TCONS_00075064	1758.5	412	44.15	14.705	-1.586106654	0.000282096	0.005074367	yes	XLOC_052658
TCONS_00075093	685.14	121.62	26.585	6.525	-2.02656266	0.001766102	0.021034669	yes	XLOC_052677
TCONS_00075136	4733.795	509.955	55.13	8.415	-2.711802425	1.24E-10	2.32E-08	yes	XLOC_052702
TCONS_00075161	12095.015	618.595	349.665	27.465	-3.670307199	1.85E-06	8.25E-05	yes	XLOC_052716
TCONS_00075201	2289.7	605.585	25.88	9.78	-1.403931247	0.001197538	0.015780171	yes	XLOC_052740
TCONS_00075290	647.93	10.68	15.64	0.405	-5.271174794	4.70E-05	0.001204264	yes	XLOC_052797
TCONS_00075320	893.96	206.735	19.1	6.195	-1.624396451	0.002227867	0.025274411	yes	XLOC_052816
TCONS_00075351	146.585	0	1.84	0.001	-10.84549005	5.68E-05	0.001392284	yes	XLOC_052834
TCONS_00075356	113.48	1.865	6.965	0.145	-5.585998547	0.004955656	0.045841865	yes	XLOC_052835
TCONS_00075407	404.185	782.8	3.545	9.605	1.437999986	0.003285882	0.033857261	yes	XLOC_052862
TCONS_00075454	0	110.915	0.001	1.675	10.70994538	2.39E-05	0.0006827	yes	XLOC_052895
TCONS_00075649	228.5	566.215	2.53	8.815	1.800823185	0.001679787	0.020227501	yes	XLOC_053041
TCONS_00075831	901.625	4.875	6.5	0.045	-7.174370906	1.80E-12	5.17E-10	yes	XLOC_053156
TCONS_00075975	4151.175	906.845	127.255	39.615	-1.683603635	3.98E-05	0.00105402	yes	XLOC_053248
TCONS_00076065	416.02	1153.385	8.045	31.315	1.960689553	2.42E-05	0.000689868	yes	XLOC_053319
TCONS_00076073	232	8.5	7.085	0.375	-4.239805352	0.000711519	0.010527477	yes	XLOC_053327
TCONS_00076122	2271.415	617.245	38.69	14.885	-1.378101507	0.001297597	0.016721695	yes	XLOC_053354
TCONS_00076127	455.995	1168.35	8.635	31.565	1.870057668	3.65E-05	0.000980614	yes	XLOC_053356
TCONS_00076129	860.425	100.45	13.595	2.285	-2.572810081	1.87E-05	0.000557081	yes	XLOC_053358
TCONS_00076239	517.485	890.69	2.44	5.925	1.279934006	0.005306006	0.048163721	yes	XLOC_053449
TCONS_00076255	128.37	0	1.445	0.001	-10.49685378	0.000161249	0.003252153	yes	XLOC_053456
TCONS_00076374	129.23	433.96	0.96	4.435	2.207827794	0.001518805	0.018817481	yes	XLOC_053541
TCONS_00076472	3900.395	7002.11	240.29	604.265	1.330404771	0.000807992	0.011639948	yes	XLOC_053618
TCONS_00076484	2078.155	316.025	59.765	12.975	-2.203566312	8.51E-07	4.40E-05	yes	XLOC_053623
TCONS_00076663	575.5	1773.5	18.83	81.875	2.120390002	1.30E-06	6.22E-05	yes	XLOC_053752
TCONS_00076761	4.895	177.95	0.035	2.015	5.847281106	0.000256944	0.004701612	yes	XLOC_053820
TCONS_00076860	2101.995	563	14.75	5.66	-1.381840996	0.001546155	0.01901485	yes	XLOC_053907
TCONS_00076883	378.255	12.52	4.59	0.24	-4.257387843	0.003691346	0.036855274	yes	XLOC_053919
TCONS_00077016	3231.695	3.77	45.525	0.07	-9.34508838	1.23E-35	6.02E-32	yes	XLOC_054004
TCONS_00077052	20.86	308.995	0.29	6.015	4.374439932	8.18E-06	0.000279054	yes	XLOC_054030
TCONS_00077060	444.27	49.6	8.895	1.38	-2.688326338	0.001244801	0.016234096	yes	XLOC_054033
TCONS_00077063	1438.585	143.825	41.42	6.04	-2.777707099	1.96E-07	1.28E-05	yes	XLOC_054033
TCONS_00077075	49.025	410.135	1.835	21.285	3.535985122	8.40E-06	0.000284525	yes	XLOC_054044
TCONS_00077095	58.545	0	0.865	0.001	-9.756556323	0.004529148	0.042886564	yes	XLOC_054061
TCONS_00077174	359	1312.115	1.475	7.435	2.333617788	4.40E-06	0.000167774	yes	XLOC_054128
TCONS_00077188	1223.52	264.93	9.36	2.815	-1.733373608	0.000431306	0.007086303	yes	XLOC_054135
TCONS_00077189	0	153.815	0.001	1.36	10.40939094	1.11E-06	5.48E-05	yes	XLOC_054135
TCONS_00077224	148.88	0.5	8.65	0.035	-7.9492014	0.000119373	0.002560102	yes	XLOC_054167
TCONS_00077452	240.99	1009.51	0.98	5.89	2.58741398	1.04E-06	5.19E-05	yes	XLOC_054353
TCONS_00077455	0	278.785	0.001	1.505	10.55554777	6.68E-09	7.93E-07	yes	XLOC_054353
TCONS_00077463	804.095	1567.365	4.1	11.165	1.445287436	0.000944109	0.013132576	yes	XLOC_054358
TCONS_00077620	391.41	0	6.15	0.001	-12.5863707	6.79E-11	1.37E-08	yes	XLOC_054468
TCONS_00077682	421.335	32.93	3.78	0.45	-3.070389328	0.002310743	0.025992038	yes	XLOC_054509
TCONS_00077789	1046.055	255.13	21.605	7.26	-1.573323778	0.002987379	0.031551484	yes	XLOC_054583
TCONS_00077847	298.42	8.65	5.36	0.245	-4.451379346	0.003759715	0.037225543	yes	XLOC_054625
TCONS_00077852	761.07	1721.18	3.675	11.595	1.657686665	0.000168574	0.003363599	yes	XLOC_054629
TCONS_00077853	412.115	847.36	1.4	4.14	1.564203941	0.001205307	0.015842173	yes	XLOC_054629
TCONS_00077904	133.65	433.54	0.685	3.09	2.173430945	0.001298797	0.016721695	yes	XLOC_054663
TCONS_00077910	1318.095	117.975	34.585	4.56	-2.923040727	4.86E-07	2.70E-05	yes	XLOC_054667
TCONS_00077916	1235.375	91.62	21.675	2.215	-3.29065339	9.98E-09	1.12E-06	yes	XLOC_054670
TCONS_00078073	1930.305	239.305	29.625	5.205	-2.508845085	4.27E-08	3.62E-06	yes	XLOC_054774
TCONS_00078074	1301.215	135.02	21.61	3.465	-2.640771815	0.001517958	0.018815392	yes	XLOC_054774
TCONS_00078084	129.675	462.295	0.825	4.11	2.316672369	0.000555982	0.008660175	yes	XLOC_054782
TCONS_00078119	81.75	0	0.805	0.001	-9.652844973	0.001176454	0.015545832	yes	XLOC_054810
TCONS_00078179	1769.29	484.995	70.465	27.4	-1.362730955	0.001674297	0.020190577	yes	XLOC_054859
TCONS_00078474	702.95	1554.46	5.85	18.275	1.643362876	0.000125474	0.002666195	yes	XLOC_055082
TCONS_00078515	76.93	0	1.61	0.001	-10.65284497	0.001974052	0.022913704	yes	XLOC_055100
TCONS_00078531	1555.95	384.54	14.34	5.1	-1.491475872	0.001226486	0.016053887	yes	XLOC_055108
TCONS_00078665	2656.64	607.475	32.625	10.61	-1.620553245	0.000146439	0.003020158	yes	XLOC_055192
TCONS_00078683	709.51	96.335	3.59	0.69	-2.379315577	0.000217732	0.004132387	yes	XLOC_055202
TCONS_00078746	697.475	3.73	14.055	0.12	-6.871905238	3.19E-09	4.21E-07	yes	XLOC_055251
TCONS_00078780	154.965	427.24	0.885	3.485	1.977409296	0.003891328	0.038229307	yes	XLOC_055273
TCONS_00078866	2927.445	653.105	27.77	8.77	-1.662878429	7.69E-05	0.00179899	yes	XLOC_055338
TCONS_00078867	1411.365	257.655	12.995	3.57	-1.863960654	0.003608771	0.036307772	yes	XLOC_055338
TCONS_00078968	1904.54	4714.015	12.52	43.66	1.802077568	4.30E-06	0.000165212	yes	XLOC_055406
TCONS_00079206	134	389.69	5.6	23.055	2.041580933	0.002986676	0.031551484	yes	XLOC_055563
TCONS_00079210	105.63	1161.515	0.855	13.15	3.942994569	4.20E-11	9.22E-09	yes	XLOC_055565
TCONS_00079224	1385.115	156.15	15.53	2.575	-2.592413492	3.19E-06	0.00012884	yes	XLOC_055572
TCONS_00079285	3033.9	343.305	105.36	17.83	-2.562948643	2.77E-05	0.000772502	yes	XLOC_055618
TCONS_00079401	0	41.325	0.001	0.53	9.049848549	0.004268004	0.040956982	yes	XLOC_055684
TCONS_00079544	0	64.19	0.001	1	9.965784285	0.000874908	0.012393896	yes	XLOC_055791
TCONS_00079562	1784.48	404.055	19.175	6.255	-1.616144788	0.000491542	0.007843409	yes	XLOC_055794
TCONS_00079567	296.28	3.19	9.22	0.125	-6.204766751	5.22E-05	0.001306514	yes	XLOC_055797
TCONS_00079569	1949.54	70.49	58.8	3.36	-4.129283017	0.003168114	0.032937653	yes	XLOC_055797
TCONS_00079682	0	95.4	0.001	4.39	12.10000522	0.00441489	0.041966567	yes	XLOC_055900
TCONS_00079730	254.5	577.5	1.78	5.725	1.685398452	0.002178496	0.024853336	yes	XLOC_055940
TCONS_00079754	609.74	64.055	12.045	1.895	-2.66816464	0.000929764	0.013006758	yes	XLOC_055955
TCONS_00079877	675.695	26.645	8.725	0.505	-4.110799838	1.66E-07	1.12E-05	yes	XLOC_056038
TCONS_00079919	270.795	637.135	2.82	9.57	1.762823762	0.001110821	0.014860695	yes	XLOC_056073
TCONS_00079933	129.225	0	1.42	0.001	-10.47167521	0.000107963	0.002359369	yes	XLOC_056080
TCONS_00080053	703.535	119.595	2.685	0.65	-2.046410465	0.000990959	0.013648885	yes	XLOC_056175
TCONS_00080533	1377.735	388.48	21.51	8.59	-1.324277488	0.003621052	0.036366106	yes	XLOC_056558
TCONS_00080585	1385.165	302.305	29.58	9.16	-1.691202549	0.000297559	0.005303928	yes	XLOC_056587
TCONS_00080586	789.07	0	16.45	0.001	-14.00579996	5.63E-19	4.61E-16	yes	XLOC_056587
TCONS_00080655	3298.745	250.775	53.735	6.145	-3.12837717	4.79E-07	2.68E-05	yes	XLOC_056637
TCONS_00080657	926.035	61.505	14.995	1.445	-3.375340124	1.07E-07	7.89E-06	yes	XLOC_056637
TCONS_00080687	8836	373.875	406.37	26.985	-3.912564308	0.000698263	0.010378269	yes	XLOC_056653
TCONS_00080707	0	52.795	0.001	0.77	9.588714636	0.001603564	0.019592014	yes	XLOC_056665
TCONS_00080781	2130.125	3469.21	259.38	588.535	1.182060972	0.004438465	0.042119293	yes	XLOC_056719
TCONS_00080793	178.215	0	1.455	0.001	-10.50680344	0.003114738	0.032572445	yes	XLOC_056723
TCONS_00081002	3.69	144.735	0.03	1.615	5.750427854	0.001693666	0.020348211	yes	XLOC_056833
TCONS_00081060	1602.605	338.745	21.565	6.575	-1.713628917	0.000248572	0.004582598	yes	XLOC_056858
TCONS_00081109	1579.5	159	33.34	4.96	-2.748842079	9.95E-07	5.01E-05	yes	XLOC_056888
TCONS_00081243	564.035	17.475	21.605	1.055	-4.356050327	0.001618655	0.019708949	yes	XLOC_056976
TCONS_00081259	1890.21	4192.895	13.32	42.195	1.663477971	4.15E-05	0.001087042	yes	XLOC_056986
TCONS_00081444	1486.49	165.045	25.39	4.215	-2.590655859	3.10E-05	0.00085149	yes	XLOC_057106
TCONS_00081447	4106.37	790.535	36.17	10.15	-1.833313871	5.39E-05	0.001334459	yes	XLOC_057107
TCONS_00081448	66.105	0	0.575	0.001	-9.167418146	0.002827596	0.030229798	yes	XLOC_057107
TCONS_00081571	141.785	0	1.74	0.001	-10.76487159	0.004971208	0.045953248	yes	XLOC_057160
TCONS_00081623	1294.79	3694.32	10.905	43.975	2.011693808	5.58E-07	3.06E-05	yes	XLOC_057181
TCONS_00081679	305.005	693.935	1.66	5.33	1.682952291	0.000935952	0.013070049	yes	XLOC_057230
TCONS_00081915	196.87	0	3.59	0.001	-11.80976813	2.48E-06	0.000105317	yes	XLOC_057388
TCONS_00082031	954.28	180.4	20.195	5.615	-1.846640218	0.004825849	0.044884286	yes	XLOC_057464
TCONS_00082034	478.585	0	10.485	0.001	-13.35603924	0.000167739	0.003352039	yes	XLOC_057464
TCONS_00082121	447.48	55.05	5.56	0.955	-2.541512245	0.001728863	0.020682862	yes	XLOC_057531
TCONS_00082149	117.055	758.53	0.435	3.905	3.166235242	8.53E-08	6.59E-06	yes	XLOC_057553
TCONS_00082154	267.055	5.86	10.74	0.37	-4.859324912	0.001925954	0.02246832	yes	XLOC_057556
TCONS_00082337	129.91	0	4.885	0.001	-12.25414285	9.46E-05	0.002128145	yes	XLOC_057707
TCONS_00082596	706.46	59.595	21.46	2.685	-2.998656083	5.83E-05	0.001422274	yes	XLOC_057887
TCONS_00082657	0	87.135	0.001	4.33	12.08015131	0.000133713	0.00280604	yes	XLOC_057932
TCONS_00082824	3042.28	220.33	79.28	8.95	-3.146997375	0.001032345	0.01405782	yes	XLOC_058049
TCONS_00082833	4573.41	490.475	54.725	8.425	-2.699451458	4.64E-10	7.56E-08	yes	XLOC_058054
TCONS_00082903	621.29	34.415	10.625	0.865	-3.618618898	4.62E-06	0.000173849	yes	XLOC_058107
TCONS_00082955	1715.17	53.88	22.775	0.97	-4.553322497	5.12E-12	1.35E-09	yes	XLOC_058139
TCONS_00082995	185.615	485.28	3.725	13.645	1.873060064	0.002514715	0.027707565	yes	XLOC_058161
TCONS_00083003	721.455	113.41	8.505	1.895	-2.166113387	0.000485378	0.007770795	yes	XLOC_058165
TCONS_00083129	877.96	163.845	13.735	3.705	-1.890311463	0.000988563	0.013620668	yes	XLOC_058255
TCONS_00083142	796.715	3313.275	9.96	58.36	2.550762236	1.05E-09	1.59E-07	yes	XLOC_058262
TCONS_00083268	0	51.67	0.001	0.43	8.74819285	0.002195173	0.024992767	yes	XLOC_058339
TCONS_00083302	177.74	2.68	3.995	0.095	-5.394124179	0.001859085	0.021870147	yes	XLOC_058350
TCONS_00083344	224.43	0	3.385	0.001	-11.72494012	6.21E-07	3.36E-05	yes	XLOC_058375
TCONS_00083548	201.65	568.855	1.695	6.675	1.977482563	0.000840946	0.012033278	yes	XLOC_058503
TCONS_00083605	3279.545	701.46	40.545	12.415	-1.707439751	5.30E-05	0.001316132	yes	XLOC_058545
TCONS_00083739	63	294	0.79	5.255	2.733766206	0.00145652	0.018174333	yes	XLOC_058663
TCONS_00083740	38	260	0.535	5.245	3.293331976	0.000398661	0.006657601	yes	XLOC_058664
TCONS_00083806	69.09	0	1.375	0.001	-10.4252159	0.003037128	0.031930905	yes	XLOC_058708
TCONS_00083836	58.85	0	1.31	0.001	-10.3553511	0.004319689	0.041331766	yes	XLOC_058734
TCONS_00083948	1144.86	258.03	54.905	17.83	-1.622630833	0.001336127	0.017023694	yes	XLOC_058829
TCONS_00083952	0	71.715	0.001	1.395	10.44604941	0.000422004	0.006962642	yes	XLOC_058830
TCONS_00083996	146.33	0	1.1	0.001	-10.10328781	4.23E-05	0.001104136	yes	XLOC_058859
TCONS_00084066	320.89	4.18	8.59	0.175	-5.617231304	0.00012678	0.00268522	yes	XLOC_058897
TCONS_00084095	1342.05	260.07	11.395	3.095	-1.88038961	9.38E-05	0.002113443	yes	XLOC_058918
TCONS_00084099	1591.52	187.7	37.415	6.55	-2.514049963	1.18E-05	0.000377558	yes	XLOC_058918
TCONS_00084126	243.505	648.285	1.415	5.245	1.89014072	0.001523553	0.018854994	yes	XLOC_058938
TCONS_00084388	116.55	473.345	4.38	25.595	2.546859231	0.000144281	0.00298408	yes	XLOC_059105
TCONS_00084405	0	77.89	0.001	1.18	10.20457114	0.000250538	0.004614513	yes	XLOC_059113
TCONS_00084573	1027.855	171.53	61.225	14.83	-2.045602271	0.00017214	0.003413927	yes	XLOC_059245
TCONS_00084607	156.51	0	1.125	0.001	-10.13570929	3.16E-05	0.000866872	yes	XLOC_059269
TCONS_00084613	1081.71	236.93	52.935	16.48	-1.683505688	0.000775181	0.011278175	yes	XLOC_059270
TCONS_00084665	713.37	1575.7	10.5	32.605	1.634703892	0.000161518	0.003254312	yes	XLOC_059305
TCONS_00084686	292.985	3561.555	7.22	114.955	3.992926571	5.40E-06	0.000197342	yes	XLOC_059320
TCONS_00084732	1643.125	178.415	60.63	9.49	-2.67555183	8.16E-08	6.34E-06	yes	XLOC_059351
TCONS_00084739	771.88	149.705	9.48	2.67	-1.828047317	0.002488096	0.027486016	yes	XLOC_059352
TCONS_00084807	221.755	622.43	2.825	11.11	1.975536044	0.000493153	0.007856401	yes	XLOC_059408
TCONS_00084851	332.635	4993.67	0.885	18.255	4.366470403	6.21E-20	5.55E-17	yes	XLOC_059438
TCONS_00084859	206.55	10.075	3.095	0.215	-3.847530845	0.00234825	0.026263486	yes	XLOC_059440
TCONS_00085289	20155.37	668.835	1843.4	95.975	-4.263566691	0.000158356	0.00320532	yes	XLOC_059762
TCONS_00085291	4646.14	130.98	887.88	39.34	-4.496295842	0.000179719	0.003535671	yes	XLOC_059762
TCONS_00085551	1395.495	233.495	11.805	2.74	-2.107150243	2.25E-05	0.000646838	yes	XLOC_059963
TCONS_00085576	566.93	0	8.22	0.001	-13.00492268	8.37E-14	3.16E-11	yes	XLOC_059981
TCONS_00085619	883.86	2353.57	16.37	61.805	1.916669234	3.92E-06	0.000153207	yes	XLOC_059995
TCONS_00085658	0	59.495	0.001	0.87	9.764871591	0.000983282	0.013571716	yes	XLOC_060034
TCONS_00085721	175.555	0	17.255	0.001	-14.07472685	1.04E-05	0.000339362	yes	XLOC_060077
TCONS_00085751	559.105	27.5	18.34	1.365	-3.748020783	5.24E-05	0.001309802	yes	XLOC_060104
TCONS_00085790	2139.06	513.66	55.445	19.27	-1.524700793	0.000978445	0.013523969	yes	XLOC_060136
TCONS_00085864	0	201.03	0.001	2.22	11.11634396	2.66E-07	1.66E-05	yes	XLOC_060195
TCONS_00086015	621.635	1444.76	10.105	33.175	1.715027144	8.13E-05	0.001887143	yes	XLOC_060306
TCONS_00086022	0.02	604.855	0.001	6.85	12.74188827	1.09E-21	1.10E-18	yes	XLOC_060311
TCONS_00086024	15.065	218.945	0.12	2.435	4.342815461	0.000113394	0.002458727	yes	XLOC_060311
TCONS_00086085	6923.5	230.97	411.85	21.6	-4.253015771	0.000384079	0.006470191	yes	XLOC_060341
TCONS_00086431	0	257.155	0.001	3.715	11.8591465	5.53E-10	8.90E-08	yes	XLOC_060599
TCONS_00086520	1874.97	51.39	50.315	2.17	-4.535221615	0.000883543	0.012487472	yes	XLOC_060660
TCONS_00086570	377.93	0.8	4.625	0.015	-8.268347055	0.000763105	0.011156221	yes	XLOC_060702
TCONS_00086605	2309.425	250.475	34.205	5.615	-2.606849302	8.70E-05	0.001995047	yes	XLOC_060732
TCONS_00087095	213.385	0	2.765	0.001	-11.43306377	0.001879395	0.022056214	yes	XLOC_061089
TCONS_00087114	258.25	0	3.825	0.001	-11.90124403	1.37E-07	9.79E-06	yes	XLOC_061097
TCONS_00087198	739.125	1288.005	8.385	20.685	1.302702269	0.002327655	0.02610004	yes	XLOC_061158
TCONS_00087438	0.38	77.19	0.01	2.03	7.665335917	0.002324491	0.026086909	yes	XLOC_061359
TCONS_00087585	95.53	0	1.455	0.001	-10.50680344	0.000558064	0.008685711	yes	XLOC_061456
TCONS_00087614	796.905	44	4.11	0.31	-3.728798273	3.65E-07	2.15E-05	yes	XLOC_061472
TCONS_00087688	0	160.61	0.001	9.31	13.18456545	2.13E-05	0.000620583	yes	XLOC_061517
TCONS_00087698	3464.19	768.9	59.67	19.13	-1.641168903	0.000156942	0.003188198	yes	XLOC_061522
TCONS_00087720	1657.095	2992.62	11.805	29.925	1.341953206	0.000888981	0.012529978	yes	XLOC_061539
TCONS_00087741	106.12	0	1.73	0.001	-10.75655632	0.000681213	0.010178796	yes	XLOC_061549
TCONS_00087759	7100.535	2317.81	67.02	31	-1.112323471	0.00406803	0.039452553	yes	XLOC_061559
TCONS_00087790	312.115	711.855	2.88	9.26	1.684943382	0.000906614	0.012719152	yes	XLOC_061585
TCONS_00087832	288.665	632.445	3.81	11.83	1.634587171	0.001972882	0.0229069	yes	XLOC_061615
TCONS_00087869	367.305	31.425	4.33	0.565	-2.938044252	0.005016838	0.046277005	yes	XLOC_061643
TCONS_00087909	492.22	15.59	8.255	0.335	-4.623035214	0.000801934	0.011590112	yes	XLOC_061671
TCONS_00087937	747.375	1361.515	2.745	7.095	1.369996535	0.001544619	0.019001912	yes	XLOC_061684
TCONS_00088124	218.08	518.62	3.755	12.63	1.749969826	0.003809345	0.037582965	yes	XLOC_061824
TCONS_00088221	1824.29	3419.82	16.36	43.7	1.417460531	0.000296516	0.005287732	yes	XLOC_061900
TCONS_00088324	2002.74	3418.585	45.08	108.285	1.264273989	0.001199094	0.015794814	yes	XLOC_061950
TCONS_00088327	42.155	246.745	0.86	7.145	3.054525446	0.002182229	0.024884714	yes	XLOC_061950
TCONS_00088334	141.795	0	2.74	0.001	-11.41996018	5.03E-05	0.001267756	yes	XLOC_061955
TCONS_00088350	249.035	674.065	5.345	20.47	1.937249249	0.000224545	0.004234476	yes	XLOC_061965
TCONS_00088409	398.26	1397.305	4.595	22.805	2.311213404	3.82E-07	2.21E-05	yes	XLOC_062014
TCONS_00088431	675.21	1948.8	2.8	11.325	2.016012318	3.48E-06	0.000137833	yes	XLOC_062030
TCONS_00088490	0	53.16	0.001	0.49	8.936637939	0.002195836	0.024993069	yes	XLOC_062056
TCONS_00088492	145.885	0	1.02	0.001	-9.994353437	5.34E-05	0.001324341	yes	XLOC_062056
TCONS_00088519	1219.65	5791.05	10.25	68.305	2.736367279	5.85E-11	1.20E-08	yes	XLOC_062070
TCONS_00088585	118.605	0	1.13	0.001	-10.14210706	0.000160332	0.003236969	yes	XLOC_062121
TCONS_00088654	14654.28	588.53	332.375	21.03	-3.982291117	0.002800228	0.029994975	yes	XLOC_062138
TCONS_00088661	67.285	361.44	0.965	7.065	2.872088713	0.00054668	0.00852543	yes	XLOC_062143
TCONS_00088665	383.785	0	3.285	0.001	-11.68167766	1.40E-10	2.60E-08	yes	XLOC_062146
TCONS_00088836	164.6	0	2.025	0.001	-10.98370619	8.77E-05	0.002009901	yes	XLOC_062263
TCONS_00088854	1386.85	347.14	61.735	21.97	-1.490553772	0.001275304	0.016507641	yes	XLOC_062271
TCONS_00089002	876.425	121.44	11.905	2.29	-2.378148117	5.59E-05	0.001372532	yes	XLOC_062385
TCONS_00089123	56.515	0	0.735	0.001	-9.52160044	0.005075447	0.046675095	yes	XLOC_062474
TCONS_00089159	0	41.87	0.001	1.04	10.02236781	0.004148815	0.040087514	yes	XLOC_062499
TCONS_00089285	19.225	473.6	0.415	13.9	5.065829736	9.78E-05	0.002182347	yes	XLOC_062594
TCONS_00089300	411.39	957.345	6.985	22.68	1.69908862	0.000359516	0.006156763	yes	XLOC_062600
TCONS_00089383	98.115	462.5	1.39	9.15	2.71868686	9.72E-05	0.002173901	yes	XLOC_062661
TCONS_00089387	1559.595	153.26	36.92	5.385	-2.777384303	1.84E-06	8.21E-05	yes	XLOC_062663
TCONS_00089431	1764.375	341.22	26.415	7.355	-1.844560163	6.13E-05	0.001482603	yes	XLOC_062686
TCONS_00089582	987.145	134.42	6.425	1.29	-2.316325389	0.000180598	0.003547643	yes	XLOC_062795
TCONS_00089777	279.56	1641.03	1.99	16.49	3.050751063	2.55E-11	5.88E-09	yes	XLOC_062947
TCONS_00089785	2229.445	95.44	227	15.175	-3.902923876	0.000146055	0.003013812	yes	XLOC_062951
TCONS_00089786	1883.4	51.335	183.71	7.845	-4.549512902	2.55E-05	0.000718911	yes	XLOC_062951
TCONS_00089806	991.76	141.165	14.07	2.935	-2.26118992	0.000113324	0.002458566	yes	XLOC_062961
TCONS_00089810	2484.125	4650.1	65.25	170.3	1.384028628	0.000542422	0.008466629	yes	XLOC_062963
TCONS_00089833	160.5	409.5	0.825	2.97	1.847996907	0.00514117	0.047092013	yes	XLOC_062979
TCONS_00089837	471.25	884.065	13.13	34.605	1.398113589	0.002990407	0.031558427	yes	XLOC_062981
TCONS_00089957	80.3	0	1.28	0.001	-10.32192809	0.001543503	0.018994138	yes	XLOC_063061
TCONS_00090079	808.08	110.6	7.935	1.605	-2.305656926	0.000518181	0.008165032	yes	XLOC_063111
TCONS_00090108	68.03	271.595	1.125	6.225	2.468148836	0.005103111	0.046819848	yes	XLOC_063136
TCONS_00090142	0	172.17	0.001	0.705	9.461479447	0.00129851	0.016721695	yes	XLOC_063159
TCONS_00090165	1953.75	426.305	14.765	4.55	-1.698242906	9.92E-05	0.002203236	yes	XLOC_063178
TCONS_00090208	11245.515	590.825	104.205	8.44	-3.626037694	5.00E-06	0.000185572	yes	XLOC_063204
TCONS_00090210	4512.47	228.675	42.905	3.355	-3.676761113	1.77E-05	0.000535888	yes	XLOC_063204
TCONS_00090241	227.01	1373.665	1.69	14.325	3.083439987	1.03E-10	1.97E-08	yes	XLOC_063229
TCONS_00090250	471.405	61.645	6.045	1.155	-2.387849488	0.003064062	0.03215382	yes	XLOC_063230
TCONS_00090270	131.145	0	0.765	0.001	-9.579315938	8.88E-05	0.002024695	yes	XLOC_063245
TCONS_00090272	106.12	0	0.645	0.001	-9.33315535	0.001282144	0.016556672	yes	XLOC_063245
TCONS_00090320	1273.675	309.78	12.44	4.395	-1.501051415	0.002725394	0.029349033	yes	XLOC_063275
TCONS_00090347	547.26	94.03	11.19	2.72	-2.04053148	0.003185936	0.03306166	yes	XLOC_063295
TCONS_00090374	14464.085	545.42	499.485	29.575	-4.07799128	0.000515176	0.008124475	yes	XLOC_063307
TCONS_00090375	4675.675	146.83	783.965	38.625	-4.343182409	0.000118108	0.002541296	yes	XLOC_063308
TCONS_00090462	79.83	0	2.95	0.001	-11.52649924	0.001433187	0.017940193	yes	XLOC_063368
TCONS_00090465	5516.595	132.76	146.38	5.54	-4.723688664	9.49E-05	0.002132596	yes	XLOC_063371
TCONS_00090541	1494.58	151.705	20.195	2.905	-2.797388077	1.64E-08	1.69E-06	yes	XLOC_063431
TCONS_00090546	241.53	5787.465	2.285	76.585	5.066795782	6.21E-28	1.22E-24	yes	XLOC_063433
TCONS_00090633	1165.4	46.22	48.635	3.035	-4.002226496	0.00332209	0.034158633	yes	XLOC_063498
TCONS_00090697	1045.04	54.515	76.62	6.18	-3.632042283	9.64E-05	0.002157772	yes	XLOC_063540
TCONS_00090814	1105.8	3529.445	5.94	26.92	2.180143574	1.04E-07	7.75E-06	yes	XLOC_063631
TCONS_00090828	56.295	745.995	1.14	21.295	4.223409	2.93E-08	2.72E-06	yes	XLOC_063643
TCONS_00090842	1121.175	269.685	33.45	11.375	-1.556139666	0.00160552	0.019609817	yes	XLOC_063649
TCONS_00090866	237.46	0	5.665	0.001	-12.46786024	6.04E-06	0.000215741	yes	XLOC_063667
TCONS_00090867	1977.46	545.945	47.765	18.625	-1.358713439	0.001655327	0.020018907	yes	XLOC_063667
TCONS_00090922	8726.405	1319.975	446.66	97.305	-2.198591217	1.16E-07	8.46E-06	yes	XLOC_063711
TCONS_00091126	36.31	2959.955	0.215	24.87	6.853926038	8.68E-14	3.22E-11	yes	XLOC_063863
TCONS_00091277	131.17	371.095	2.7	11.035	2.031055317	0.004591563	0.04336255	yes	XLOC_063970
TCONS_00091291	2607.825	654.01	20.28	7.245	-1.485000057	0.000538419	0.008420012	yes	XLOC_063982
TCONS_00091582	294.04	5.805	3.295	0.105	-4.971817232	0.001056503	0.014301043	yes	XLOC_064168
TCONS_00091593	156.095	0	3.26	0.001	-11.67065625	3.70E-05	0.000991201	yes	XLOC_064173
TCONS_00091610	243.695	636.775	2.51	9.17	1.86923437	0.000647015	0.009768167	yes	XLOC_064183
TCONS_00091921	1161.99	24.285	10.6	0.35	-4.920565533	0.000138007	0.002874929	yes	XLOC_064386
TCONS_00092024	242.6	556.04	2.96	9.42	1.670129884	0.003891863	0.038229307	yes	XLOC_064470
TCONS_00092092	617.36	1030.06	3.49	8.2	1.232396873	0.005398257	0.048831781	yes	XLOC_064519
TCONS_00092209	40.5	831.425	0.7	18.155	4.696868198	0.005214672	0.047576615	yes	XLOC_064590
TCONS_00092284	486.285	7	7.005	0.16	-5.45224124	4.27E-05	0.001111989	yes	XLOC_064635
TCONS_00092350	130.605	0	4.4	0.001	-12.10328781	9.59E-05	0.002149057	yes	XLOC_064683
TCONS_00092453	2510.655	763.25	18.49	7.885	-1.229562565	0.003531057	0.035736479	yes	XLOC_064763
TCONS_00092455	3019.475	509.665	26.775	6.655	-2.008376004	6.89E-05	0.001633286	yes	XLOC_064763
TCONS_00092505	286.27	21	12	1.31	-3.195395689	0.003891252	0.038229307	yes	XLOC_064787
TCONS_00092567	56.92	0	1.48	0.001	-10.53138146	0.004718406	0.044162696	yes	XLOC_064823
TCONS_00092660	297.39	1028.075	2.34	11.355	2.278747271	1.94E-06	8.58E-05	yes	XLOC_064892
TCONS_00092738	0	53.15	0.001	1.195	10.2227949	0.001614917	0.019669523	yes	XLOC_064942
TCONS_00092753	149.405	419.755	2.335	9.315	1.996133219	0.002538086	0.027886283	yes	XLOC_064948
TCONS_00092997	371.78	26.82	5.2	0.56	-3.215012891	0.00187589	0.022021656	yes	XLOC_065153
TCONS_00093088	442.115	43.67	7.465	1.01	-2.885786967	0.000999242	0.013729262	yes	XLOC_065203
TCONS_00093089	3003.125	632.765	49.335	15.02	-1.715726696	0.000108552	0.002370763	yes	XLOC_065203
TCONS_00093092	11.285	217.015	0.075	2.065	4.783107376	0.001975186	0.022920099	yes	XLOC_065205
TCONS_00093174	284.01	7.74	17.18	0.74	-4.537060956	0.003487194	0.035372597	yes	XLOC_065268
TCONS_00093287	940.91	182.02	12.26	3.4	-1.850352328	0.000522582	0.008224742	yes	XLOC_065351
TCONS_00093291	1002.38	75.105	18.455	2.085	-3.145892449	1.44E-05	0.000447695	yes	XLOC_065352
TCONS_00093327	166.05	470.115	2.89	11.465	1.988094957	0.001995703	0.023130831	yes	XLOC_065373
TCONS_00093340	171.545	486.12	3.87	15.26	1.979349491	0.0018213	0.021502952	yes	XLOC_065382
TCONS_00093360	45.99	275.015	0.39	3.14	3.00921853	0.004251924	0.040822627	yes	XLOC_065396
TCONS_00093415	0	68.555	0.001	2.645	11.36905201	0.000801651	0.011590112	yes	XLOC_065424
TCONS_00093416	0	125.35	0.001	4.775	12.22128502	8.43E-06	0.000285248	yes	XLOC_065424
TCONS_00093417	0	44.585	0.001	1.735	10.76071995	0.004544922	0.043004822	yes	XLOC_065424
TCONS_00093430	809.555	41.085	44.495	3.525	-3.657948064	0.000859597	0.012227396	yes	XLOC_065431
TCONS_00093481	147.27	0	2.305	0.001	-11.17055104	4.07E-05	0.001070835	yes	XLOC_065455
TCONS_00093482	126.28	0	1.96	0.001	-10.93663794	0.000147032	0.003030796	yes	XLOC_065455
TCONS_00093492	487.925	1.155	5.325	0.015	-8.471675214	1.46E-10	2.67E-08	yes	XLOC_065460
TCONS_00093504	440.5	25.5	9.415	0.775	-3.602692879	6.75E-05	0.001602976	yes	XLOC_065461
TCONS_00093508	1937.005	306.03	63.32	14.59	-2.117681372	1.33E-05	0.000419967	yes	XLOC_065465
TCONS_00093537	271.875	5.005	6.35	0.185	-5.101159416	0.000859699	0.012227396	yes	XLOC_065485
TCONS_00093554	2309.135	346.735	27.49	5.96	-2.205522671	1.82E-06	8.13E-05	yes	XLOC_065491
TCONS_00093681	7.965	109.31	0.145	2.75	4.245306813	0.005156115	0.047184885	yes	XLOC_065562
TCONS_00093688	0.6	434.055	0.01	7.63	9.575539247	4.20E-15	2.01E-12	yes	XLOC_065564
TCONS_00093727	9500.24	749.77	126.81	14.75	-3.103881659	8.43E-10	1.30E-07	yes	XLOC_065585
TCONS_00093739	312.215	5.655	5.29	0.15	-5.140233317	0.00058023	0.008963204	yes	XLOC_065593
TCONS_00093799	2802.17	462.675	29.83	7.045	-2.082092366	2.55E-06	0.000107437	yes	XLOC_065619
TCONS_00093908	1320.915	73.495	50.705	4.285	-3.564760908	2.10E-06	9.11E-05	yes	XLOC_065693
TCONS_00094045	212.02	5.47	2.4	0.095	-4.658963082	0.001864713	0.021923221	yes	XLOC_065786
TCONS_00094124	133.245	626.835	1.855	12.345	2.734435745	4.39E-06	0.000167705	yes	XLOC_065833
TCONS_00094525	628.5	35	24.035	2.09	-3.523561956	0.001630223	0.019788443	yes	XLOC_066126
TCONS_00094598	208.7	10.635	5.01	0.385	-3.701880253	0.004710154	0.044100698	yes	XLOC_066168
TCONS_00094845	190.455	462.415	2.72	9.305	1.774399499	0.00501138	0.046248381	yes	XLOC_066313
TCONS_00094918	535.5	1152.08	1.33	4.06	1.610053482	0.000336783	0.005846511	yes	XLOC_066379
TCONS_00095018	1325.045	202.05	27.085	5.985	-2.178070939	2.00E-05	0.000591063	yes	XLOC_066457
TCONS_00095243	390.265	34.005	4.055	0.525	-2.949312587	0.001952776	0.022713741	yes	XLOC_066597
TCONS_00095422	0	388.42	0.001	3.235	11.65955	1.43E-14	6.15E-12	yes	XLOC_066740
TCONS_00095469	484.61	880.425	6.7	17.18	1.358497036	0.00352347	0.035678083	yes	XLOC_066770
TCONS_00095619	379.72	1181.325	2.22	9.795	2.141485816	2.84E-06	0.000116841	yes	XLOC_066856
TCONS_00095630	111.245	535.5	0.535	3.62	2.758378901	1.54E-05	0.000473785	yes	XLOC_066862
TCONS_00095779	2121.975	3799.08	21.215	53.68	1.339299993	0.000496752	0.00789122	yes	XLOC_066975
TCONS_00095827	403.505	15	6.975	0.41	-4.088497402	0.005224108	0.047651635	yes	XLOC_067017
TCONS_00096770	7750.875	817.545	86.25	13.24	-2.703621335	1.91E-09	2.71E-07	yes	XLOC_067863
TCONS_00096966	402.345	757.61	3.105	8.165	1.394859617	0.004835232	0.044950254	yes	XLOC_068005
TCONS_00097039	600.365	98.985	6.02	1.45	-2.053710587	0.004179618	0.040295907	yes	XLOC_068063
TCONS_00097049	259.775	648.205	3.965	13.965	1.816422803	0.000706145	0.010459797	yes	XLOC_068064
TCONS_00097065	808.86	76.79	19.63	2.62	-2.905421456	4.85E-06	0.00018085	yes	XLOC_068074
TCONS_00097066	1902.025	95.05	48.995	3.725	-3.717322197	3.19E-07	1.93E-05	yes	XLOC_068074
TCONS_00097228	147.055	0	1.08	0.001	-10.0768156	0.004548883	0.043031931	yes	XLOC_068182
TCONS_00097247	480.505	1125.245	4.4	14.615	1.7318744	0.000137886	0.002873952	yes	XLOC_068189
TCONS_00097267	1733.3	110.985	24.865	2.47	-3.331533484	0.00016938	0.003370916	yes	XLOC_068206
TCONS_00097283	1310.665	0	14.88	0.001	-13.86108691	2.23E-28	4.62E-25	yes	XLOC_068212
TCONS_00097377	287.36	1543.025	2.27	17.18	2.919965834	1.75E-10	3.13E-08	yes	XLOC_068285
TCONS_00097378	1751.97	4267.405	13.88	46.935	1.757656591	1.91E-05	0.000566875	yes	XLOC_068285
TCONS_00097379	324.975	799.08	2.53	9.22	1.865629366	0.001663574	0.020098567	yes	XLOC_068285
TCONS_00097478	969.885	4549.345	8.35	55.685	2.737440655	4.87E-11	1.02E-08	yes	XLOC_068348
TCONS_00097484	150.085	486.365	1.99	9.14	2.199425735	0.000791927	0.011470816	yes	XLOC_068350
TCONS_00097681	347.625	11.59	9.875	0.505	-4.289425455	0.00027292	0.004943283	yes	XLOC_068479
TCONS_00097710	280.27	821.88	6.835	28.01	2.03492874	9.49E-05	0.002132539	yes	XLOC_068501
TCONS_00097843	1467.84	305.38	26.565	7.895	-1.750515542	0.000181415	0.003560129	yes	XLOC_068605
TCONS_00097856	0	87.77	0.001	1.025	10.00140819	0.000123453	0.002628637	yes	XLOC_068614
TCONS_00097887	226.615	581.185	1.12	4.005	1.83830351	0.001217182	0.015955208	yes	XLOC_068635
TCONS_00097968	76.655	284.48	0.77	3.985	2.371649373	0.004857317	0.045123522	yes	XLOC_068691
TCONS_00098023	362.79	1041.94	3.075	12.415	2.013425946	1.87E-05	0.000557081	yes	XLOC_068727
TCONS_00098233	4344.445	179.955	57.9	3.77	-3.94092692	0.001290264	0.016639104	yes	XLOC_068858
TCONS_00098236	559.545	2.815	10.705	0.07	-7.256714158	3.98E-11	8.83E-09	yes	XLOC_068859
TCONS_00098298	781.95	93.375	6.185	1.1	-2.491270071	0.000421774	0.006962642	yes	XLOC_068906
TCONS_00098364	352.155	870.18	2.83	9.865	1.801516998	0.000222477	0.004204158	yes	XLOC_068957
TCONS_00098452	467.815	999	2.18	6.515	1.579437044	0.000659429	0.009921251	yes	XLOC_069018
TCONS_00098576	1105.975	204.77	8.01	2.185	-1.874168963	0.000957418	0.013298861	yes	XLOC_069090
TCONS_00098681	4874.555	274.645	32.375	2.655	-3.608096427	7.05E-14	2.71E-11	yes	XLOC_069144
TCONS_00098684	776.73	46.385	4	0.355	-3.49410907	2.03E-06	8.89E-05	yes	XLOC_069144
TCONS_00098737	1501.605	295.915	10.085	2.85	-1.82317726	0.000102255	0.002255817	yes	XLOC_069183
TCONS_00098821	983.955	49.38	21.19	1.595	-3.731755259	2.54E-07	1.59E-05	yes	XLOC_069238
TCONS_00098867	730.52	2209.76	6.025	25.755	2.095819394	7.62E-07	4.02E-05	yes	XLOC_069267
TCONS_00099008	69.565	0	0.815	0.001	-9.670656249	0.002430644	0.026994672	yes	XLOC_069394
TCONS_00099071	3523.64	13973.3	125.7	698.895	2.475091076	1.07E-09	1.60E-07	yes	XLOC_069444
TCONS_00099073	553.94	0	19.84	0.001	-14.27612441	4.43E-14	1.76E-11	yes	XLOC_069444
TCONS_00099139	3970.54	808.775	76.985	22.465	-1.776898312	1.87E-05	0.000557081	yes	XLOC_069486
TCONS_00099240	275.56	967.685	1.35	6.745	2.320859036	2.77E-06	0.000115061	yes	XLOC_069573
TCONS_00099328	713.16	1396.685	5.14	14.335	1.47970164	0.000634247	0.009623504	yes	XLOC_069621
TCONS_00099402	0	41.5	0.001	2.025	10.98370619	0.004182255	0.040301539	yes	XLOC_069675
TCONS_00099483	567.15	963.3	4.05	9.86	1.283665739	0.005077807	0.046685863	yes	XLOC_069727
TCONS_00099547	694.5	1396.705	13.205	37.565	1.508304801	0.000465912	0.007532088	yes	XLOC_069774
TCONS_00099599	55.745	0	0.865	0.001	-9.756556323	0.005125009	0.046976855	yes	XLOC_069820
TCONS_00099640	426.335	906.565	5.13	15.485	1.593840652	0.000817369	0.011755911	yes	XLOC_069846
TCONS_00099777	1048.725	95.925	19.14	2.575	-2.893946492	2.59E-06	0.000108489	yes	XLOC_069922
TCONS_00099808	452.955	958.715	2.9	8.77	1.596523942	0.001077893	0.014510359	yes	XLOC_069940
TCONS_00099811	0	118.1	0.001	0.96	9.906890596	0.003730748	0.03711655	yes	XLOC_069940
TCONS_00099832	407.91	28.81	6.855	0.71	-3.271265736	0.000541788	0.008462583	yes	XLOC_069951
TCONS_00099863	78.33	929.87	0.325	5.515	4.084849263	9.86E-13	3.05E-10	yes	XLOC_069968
TCONS_00099865	2995.14	8042.725	40.405	152.725	1.918330502	1.73E-06	7.81E-05	yes	XLOC_069969
TCONS_00099943	0	552.68	0.001	9.09	13.15006458	4.52E-20	4.13E-17	yes	XLOC_070029
TCONS_00100071	0	72.525	0.001	2.745	11.42259043	0.000375256	0.006354275	yes	XLOC_070115
TCONS_00100134	305.745	725.245	6.35	20.785	1.710714251	0.001313157	0.016856837	yes	XLOC_070147
TCONS_00100138	315.655	6.645	6.685	0.22	-4.925352131	0.001120955	0.014956731	yes	XLOC_070151
TCONS_00100154	932.525	207.97	18.175	5.85	-1.635446834	0.002350405	0.026280097	yes	XLOC_070160
TCONS_00100161	727.965	40.32	8.095	0.695	-3.541946198	0.000373067	0.006330853	yes	XLOC_070165
TCONS_00100163	414.855	28.295	16.56	1.74	-3.250543462	0.003160558	0.032902649	yes	XLOC_070165
TCONS_00100316	1137.335	243.965	15.975	4.955	-1.688858969	0.000924959	0.012944149	yes	XLOC_070284
TCONS_00100317	539.33	82.61	7.31	1.525	-2.261062164	0.003154593	0.032866692	yes	XLOC_070284
TCONS_00100650	328.91	20.58	4.245	0.385	-3.462834203	0.000734783	0.010810581	yes	XLOC_070569
TCONS_00100692	563.085	1318.81	6.64	21.42	1.689703333	0.003523366	0.035678083	yes	XLOC_070599
TCONS_00100717	3248.41	914.995	52.005	20.945	-1.312044453	0.001446006	0.01806611	yes	XLOC_070620
TCONS_00100751	46.43	623.18	0.215	3.675	4.095335685	0.000291309	0.005213821	yes	XLOC_070639
TCONS_00100867	1359.645	300.765	40.925	12.9	-1.665611351	0.000374631	0.006349162	yes	XLOC_070720
TCONS_00100898	880.745	4928.955	6.945	55.055	2.986826993	3.27E-13	1.12E-10	yes	XLOC_070744
TCONS_00100901	32.07	680.365	0.8	24.955	4.963185094	2.81E-08	2.64E-06	yes	XLOC_070745
TCONS_00100958	128.735	362.215	0.945	3.75	1.988504361	0.005070079	0.046636647	yes	XLOC_070777
TCONS_00101064	96.335	396.65	1.29	7.48	2.535667204	0.00043326	0.007112559	yes	XLOC_070850
TCONS_00101104	911.405	137.15	31.83	6.99	-2.187022796	0.000215927	0.004100109	yes	XLOC_070878
TCONS_00101131	757.135	4254.615	6.32	49.84	2.979307605	9.09E-13	2.86E-10	yes	XLOC_070898
TCONS_00101133	130.24	828.445	1.01	9.22	3.190411458	2.86E-08	2.66E-06	yes	XLOC_070898
TCONS_00101269	398.97	12.695	27.015	1.355	-4.317395925	0.002990865	0.031558427	yes	XLOC_070986
TCONS_00101307	289.48	886.565	2.44	10.395	2.090936705	3.70E-05	0.000991258	yes	XLOC_071012
TCONS_00101363	664.425	1120.48	6.675	15.96	1.25762091	0.003772411	0.037259681	yes	XLOC_071052
TCONS_00101379	831.765	194.69	31.325	10.455	-1.583121448	0.003733812	0.037118957	yes	XLOC_071062
TCONS_00101488	341.5	22	8.01	0.78	-3.360256214	0.001901704	0.022271427	yes	XLOC_071132
TCONS_00101596	1272.725	2458.9	31.56	85.39	1.435969921	0.000585217	0.009022492	yes	XLOC_071219
TCONS_00101607	596.035	102.44	8.515	1.995	-2.093617783	0.003441508	0.035056065	yes	XLOC_071224
TCONS_00101610	65.385	0	3.87	0.001	-11.91811785	0.003019737	0.031782102	yes	XLOC_071225
TCONS_00101687	178	568.5	0.52	2.365	2.185256655	0.000199124	0.003829192	yes	XLOC_071273
TCONS_00101751	309.23	700.165	3.14	10.105	1.686232857	0.000895811	0.012594601	yes	XLOC_071311
TCONS_00101764	2007.055	344.355	103.85	25.6	-2.020285501	9.27E-06	0.000307591	yes	XLOC_071316
TCONS_00101819	288.08	637.975	4.81	15.275	1.667063581	0.001641552	0.0198952	yes	XLOC_071357
TCONS_00101825	0	54.515	0.001	2.15	11.07012094	0.001395205	0.017588089	yes	XLOC_071362
TCONS_00101826	63.71	0	1.76	0.001	-10.78135971	0.003222617	0.033336598	yes	XLOC_071362
TCONS_00101840	429.12	890.025	0.94	2.785	1.566944666	0.000940096	0.013095309	yes	XLOC_071369
TCONS_00101857	0	55.525	0.001	1.93	10.91438513	0.001707587	0.020474358	yes	XLOC_071378
TCONS_00101886	344.09	681.1	3.095	8.72	1.494388726	0.00328796	0.033869635	yes	XLOC_071395
TCONS_00101972	158.855	446.945	1.975	7.745	1.971412586	0.002549061	0.027936518	yes	XLOC_071466
TCONS_00102038	75.06	0	0.715	0.001	-9.481799432	0.004025445	0.039126528	yes	XLOC_071509
TCONS_00102108	0	175.545	0.001	3.82	11.89935692	1.48E-07	1.03E-05	yes	XLOC_071543
TCONS_00102170	2534.575	539.92	14.265	4.255	-1.74524871	6.06E-05	0.001469135	yes	XLOC_071582
TCONS_00102274	1206.72	3034.34	19.855	71.475	1.847936354	1.08E-05	0.000352344	yes	XLOC_071654
TCONS_00102286	360.435	1084.045	3.395	14.725	2.116784154	4.99E-05	0.001261922	yes	XLOC_071663
TCONS_00102378	423.645	34.81	8.345	1	-3.06091205	0.000672483	0.010071343	yes	XLOC_071735
TCONS_00102420	99.655	0	0.92	0.001	-9.845490051	0.000447795	0.007293246	yes	XLOC_071770
TCONS_00102537	1616.165	242.075	35.33	7.485	-2.238819528	1.65E-06	7.51E-05	yes	XLOC_071839
TCONS_00102620	197.01	9.825	3.625	0.27	-3.746949683	0.00555191	0.049899836	yes	XLOC_071894
TCONS_00102622	220.51	13.94	4.93	0.455	-3.437649196	0.005297622	0.048120983	yes	XLOC_071894
TCONS_00102704	316.455	25.6	4.41	0.525	-3.070389328	0.00296349	0.03137512	yes	XLOC_071958
TCONS_00102727	651.185	108.6	27.375	6.625	-2.046866605	0.002218838	0.025211028	yes	XLOC_071972
TCONS_00102797	297.415	5.99	4.93	0.125	-5.301587647	0.000394577	0.006610167	yes	XLOC_072020
TCONS_00103004	549.505	81.68	22.585	4.92	-2.198634693	0.003081752	0.032287684	yes	XLOC_072157
TCONS_00103267	0	96.78	0.001	1.425	10.4767462	6.28E-05	0.00151258	yes	XLOC_072333
TCONS_00103607	873	32.5	12.285	0.7	-4.133399125	6.19E-06	0.00021996	yes	XLOC_072564
TCONS_00103674	1683.705	207.015	56.755	10.11	-2.488964499	4.83E-07	2.69E-05	yes	XLOC_072614
TCONS_00103676	13227.46	1199.505	113.125	15.275	-2.888673507	9.91E-08	7.46E-06	yes	XLOC_072615
TCONS_00103715	6440.265	1848.21	49.76	20.265	-1.29599631	0.000830758	0.011923321	yes	XLOC_072636
TCONS_00103761	0	69.495	0.001	2.735	11.41732512	0.001848496	0.021771674	yes	XLOC_072658
TCONS_00103812	0	267.28	0.001	4.03	11.97656412	1.51E-10	2.75E-08	yes	XLOC_072691
TCONS_00103885	668.595	48.77	25.49	2.72	-3.228252817	1.38E-05	0.000432069	yes	XLOC_072745
TCONS_00103886	668.595	48.77	25.49	2.72	-3.228252817	1.38E-05	0.000432069	yes	XLOC_072745
TCONS_00103921	2383.855	591.91	36.615	12.955	-1.49892578	0.000481628	0.007728882	yes	XLOC_072769
TCONS_00103948	856.655	117.5	19.28	3.82	-2.335460508	0.00010182	0.00224874	yes	XLOC_072789
TCONS_00104043	351.115	43.62	12.11	2.15	-2.4937903	0.005486711	0.049483734	yes	XLOC_072853
TCONS_00104331	163.985	890.31	0.875	7.005	3.001030129	0.004294822	0.041184148	yes	XLOC_073118
TCONS_00104670	4143.325	6428.605	37.745	82.06	1.120393608	0.004045675	0.039297385	yes	XLOC_073365
TCONS_00104745	0	90.95	0.001	1.445	10.49685378	9.64E-05	0.002157163	yes	XLOC_073428
TCONS_00104808	1038.61	210.67	33.18	9.645	-1.782460743	0.000588457	0.009061776	yes	XLOC_073462
TCONS_00104824	0	52.22	0.001	0.795	9.63481105	0.001792843	0.021262863	yes	XLOC_073476
TCONS_00104832	0.715	54.645	0.01	1.035	6.693486957	0.003212521	0.033240912	yes	XLOC_073481
TCONS_00104833	0.715	54.645	0.01	1.035	6.693486957	0.003211718	0.033240912	yes	XLOC_073481
TCONS_00104834	2361.515	165.695	31.74	3.335	-3.250543462	1.05E-07	7.78E-06	yes	XLOC_073481
TCONS_00105018	955.295	66.065	20.12	2.105	-3.256738167	1.63E-05	0.000497529	yes	XLOC_073602
TCONS_00105094	1726.27	206.195	93.835	15.98	-2.553858733	6.14E-08	4.94E-06	yes	XLOC_073640
TCONS_00105253	0	93.155	0.001	3.16	11.62570884	9.12E-05	0.00206993	yes	XLOC_073759
TCONS_00105313	642.73	1558.705	8.455	28.97	1.776683025	3.84E-05	0.001022928	yes	XLOC_073792
TCONS_00105397	208.125	1061.075	2.47	17.825	2.85131913	1.09E-08	1.19E-06	yes	XLOC_073857
TCONS_00105419	120.12	0	1.42	0.001	-10.47167521	0.000149251	0.003063654	yes	XLOC_073873
TCONS_00105435	108.345	0	0.68	0.001	-9.409390936	0.000499925	0.00792853	yes	XLOC_073882
TCONS_00105458	1895.99	510.13	55.15	21.18	-1.380658296	0.001525592	0.018874276	yes	XLOC_073897
TCONS_00105472	1198.905	6294.45	9.71	71.49	2.880198251	3.26E-12	8.89E-10	yes	XLOC_073905
TCONS_00105492	1.815	452.81	0.01	2.86	8.159871337	0.000863828	0.012272358	yes	XLOC_073916
TCONS_00105495	2046.81	5481.985	10.06	38.325	1.929655487	1.07E-06	5.32E-05	yes	XLOC_073916
TCONS_00105503	300.47	628.005	1.74	5.23	1.58772364	0.002778337	0.029840205	yes	XLOC_073923
TCONS_00105512	63.97	0	1.095	0.001	-10.09671515	0.003940452	0.038529302	yes	XLOC_073931
TCONS_00105513	234.8	0	3.76	0.001	-11.87651695	3.73E-07	2.17E-05	yes	XLOC_073931
TCONS_00105514	76.38	0	1.16	0.001	-10.17990909	0.001475624	0.018348572	yes	XLOC_073931
TCONS_00105545	4812.39	13902.005	124.18	503.46	2.019444324	3.95E-07	2.27E-05	yes	XLOC_073945
TCONS_00105546	607.075	2788.935	14.985	99.055	2.724710716	1.59E-08	1.64E-06	yes	XLOC_073945
TCONS_00105566	417.745	8.295	9.815	0.31	-4.984648147	0.000619137	0.009430669	yes	XLOC_073952
TCONS_00105567	530.595	52.865	12.18	1.79	-2.766482641	0.000782506	0.011364427	yes	XLOC_073952
TCONS_00105637	1467.56	305.42	10.195	3.04	-1.745718547	0.000195174	0.003769849	yes	XLOC_073990
XM_006110177.2	69.445	1875.28	5.77	218.4	5.242257727	2.95E-22	3.22E-19	yes	LOC102448838
XM_006110200.2	287.965	639.66	15.795	49.47	1.647085962	0.001609435	0.019633206	yes	CALU
XM_006110252.2	716.9	84.435	20.92	3.575	-2.548867705	0.000155154	0.003156777	yes	LSR
XM_006110275.2	148.085	0	3.135	0.001	-11.61424973	3.76E-05	0.001002802	yes	PRRG4
XM_006110277.2	2067	169.5	71.9	8.83	-3.025506428	5.48E-07	3.01E-05	yes	DEPDC7
XM_006110312.2	4085.45	380.09	67.925	9.175	-2.888162597	4.34E-10	7.19E-08	yes	STX3
XM_006110318.2	9825.54	327.135	301.21	15.69	-4.26285241	4.33E-05	0.001124124	yes	LOC102443695
XM_006110337.1	3208.5	858.5	75.685	28.9	-1.388937908	0.000727309	0.010728769	yes	OSBP
XM_006110351.2	69.175	362.095	1.295	9.445	2.866598699	0.000285375	0.005121612	yes	ECSCR
XM_006110406.2	17.605	246.67	0.31	5.845	4.236862904	0.004837329	0.044959111	yes	GPRC5A
XM_006110410.2	1162	2132.5	29.2	75.14	1.363612747	0.001075155	0.014488391	yes	EMP1
XM_006110433.2	19	345	0.52	13.16	4.661504056	5.17E-07	2.87E-05	yes	LOC102457151
XM_006110437.2	43.27	474.125	1.15	17.18	3.90102427	0.005136167	0.047068144	yes	LOC102458936
XM_006110443.2	439.665	869.15	4.56	12.83	1.492415441	0.001711054	0.020509667	yes	MCL1
XM_006110448.2	129.315	0	2.22	0.001	-11.11634396	9.95E-05	0.00220521	yes	LOC102461747
XM_006110518.2	856.5	110.5	19.76	3.685	-2.422846422	6.64E-05	0.001582687	yes	TICAM1
XM_006110520.2	3617	827	54.2	17.805	-1.606010416	0.000132996	0.002794261	yes	DPP9
XM_006110522.2	886.15	193.705	47.885	14.8	-1.693976626	0.00161054	0.019640581	yes	TNFAIP8L1
XM_006110593.1	6205	1408.5	165.43	53.95	-1.61652602	6.13E-05	0.001482596	yes	KPNA2
XM_006110644.1	1332.935	357.91	8.715	3.295	-1.403222199	0.004627922	0.043621998	yes	KIAA1462
XM_006110646.1	394.515	17	2.59	0.145	-4.158827293	0.003924796	0.038443229	yes	KIAA1462
XM_006110673.2	0	58.085	0.001	0.525	9.036173613	0.001066874	0.014401519	yes	SVIL
XM_006110715.2	1611	209	51.87	9.82	-2.40110544	3.40E-06	0.000135546	yes	SNAPC2
XM_006110716.2	1960.54	350.225	35.275	8.915	-1.98433938	6.97E-06	0.000242575	yes	GTF3C2
XM_006110720.2	312.64	3.58	8.74	0.13	-6.071049751	3.17E-05	0.000868482	yes	LOC102445604
XM_006110721.2	7414.665	607.295	207.615	24.87	-3.061432268	6.46E-11	1.31E-08	yes	LOC102445604
XM_006110723.2	1485	434.5	27.6	11.49	-1.264289469	0.00465753	0.043812149	yes	CHAF1A
XM_006110762.2	315.5	1224	3.475	19.06	2.455463236	1.58E-07	1.09E-05	yes	RHOJ
XM_006110788.2	1767.5	512	65.68	26.935	-1.285972062	0.003183044	0.033040384	yes	TMEM230
XM_006110789.2	7824.5	2292	316.35	130.86	-1.27349742	0.001029097	0.014041201	yes	PCNA
XM_006110810.2	119.85	0	0.76	0.001	-9.569855608	0.000549651	0.008568352	yes	RFX3
XM_006110870.1	963.945	3798.45	3.465	19.595	2.499558315	2.31E-08	2.22E-06	yes	HMCN1
XM_006110882.2	2642.91	144.415	64.63	5.385	-3.585185742	1.42E-06	6.66E-05	yes	GPAT3
XM_006110884.2	1442.34	40.35	34.995	1.545	-4.501470065	0.000767511	0.011197598	yes	GPAT3
XM_006110893.2	312.655	0	3.4	0.001	-11.73131903	0.00063139	0.009587555	yes	LIN54
XM_006110901.2	365.42	2568.73	7.3	72.225	3.30652993	5.04E-13	1.62E-10	yes	SCD5
XM_006110904.2	293.585	0	5.42	0.001	-12.40407714	6.53E-08	5.24E-06	yes	TMEM150C
XM_006110906.2	480.425	964.815	7.715	21.915	1.506180617	0.001020415	0.013956688	yes	HNRNPDL
XM_006110983.2	476.635	1991.545	1.675	9.965	2.572708709	9.77E-08	7.39E-06	yes	DST
XM_006110985.2	145.005	0	0.57	0.001	-9.154818109	0.004721274	0.044162696	yes	DST
XM_006111001.2	3427	205.5	72.915	6.69	-3.446137519	4.11E-06	0.000159414	yes	ESRP1
XM_006111016.2	529.09	73.235	7.32	1.43	-2.355828502	0.00237429	0.026471785	yes	PDP1
XM_006111031.1	463.8	989.12	6.14	18.69	1.605956008	0.00078548	0.011394251	yes	SEMA5A
XM_006111047.2	2.095	171.625	0.06	6.915	6.84862294	1.26E-05	0.000400606	yes	LOC102462218
XM_006111055.2	0	112.085	0.001	1.31	10.3553511	0.004228013	0.040642748	yes	FAM13A
XM_006111056.2	0	66.52	0.001	0.795	9.63481105	0.001680693	0.020232208	yes	FAM13A
XM_006111059.2	0	68.935	0.001	0.99	9.951284715	0.001208615	0.015871093	yes	FAM13A
XM_006111069.2	75.97	354.995	1.86	12.375	2.734053999	0.001360595	0.017240345	yes	LOC102446471
XM_006111086.2	2011.655	5643.425	16.98	67.005	1.980432296	5.72E-07	3.12E-05	yes	SLC44A1
XM_006111099.2	0	101.72	0.001	0.72	9.491853096	0.003755291	0.037213119	yes	HOOK3
XM_006111169.2	575.125	45.36	16.39	2	-3.034743949	0.003008771	0.031692178	yes	BARX2
XM_006111198.2	3567.5	841.5	39.855	13.515	-1.560199217	0.000222971	0.004211466	yes	RNF26
XM_006111201.1	2117.23	502.025	47.045	15.93	-1.562295133	0.000331227	0.005770466	yes	HINFP
XM_006111206.2	6.5	214.5	0.53	24.83	5.549948092	1.36E-05	0.000427587	yes	CRYAB
XM_006111207.2	7.5	179.5	0.415	13.98	5.074109214	7.18E-05	0.001690179	yes	HSPB2
XM_006111215.2	0	254.74	0.001	4.295	12.06844242	4.26E-10	7.09E-08	yes	DIXDC1
XM_006111218.2	6.55	197.745	0.085	3.61	5.408392186	1.38E-05	0.000432069	yes	DIXDC1
XM_006111225.2	13.1	487.245	0.22	11.255	5.676918723	2.10E-10	3.74E-08	yes	BCO2
XM_006111230.2	72.05	472.105	0.59	5.42	3.199505992	8.96E-06	0.000300041	yes	NCAM1
XM_006111297.2	5046.5	622.5	124.025	22.485	-2.463596168	3.59E-07	2.12E-05	yes	RAB32
XM_006111336.2	2464	751.43	52.47	22.915	-1.195200504	0.005153008	0.047167445	yes	VAMP7
XM_006111342.2	1390.645	98.345	41.5	4.245	-3.289274878	1.05E-09	1.59E-07	yes	SPRY3
XM_006111345.2	2260.49	280.19	32.64	5.805	-2.491273085	8.21E-08	6.37E-06	yes	TMLHE
XM_006111348.2	45.75	503.95	0.65	10.5	4.0138058	0.003732289	0.037118957	yes	TMLHE
XM_006111377.2	140.43	0	4.325	0.001	-12.07848442	5.23E-05	0.001307022	yes	VAX1
XM_006111445.2	84	404	2.845	19.47	2.774752326	0.000133771	0.00280604	yes	LOC102452267
XM_006111469.2	343.5	661.5	4.745	12.845	1.436726898	0.004763335	0.044471383	yes	CCND1
XM_006111479.2	0	44.735	0.001	1.385	10.43567026	0.004376723	0.041734665	yes	DHCR7
XM_006111521.1	441.5	58	18.38	3.52	-2.384489433	0.003651883	0.036613455	yes	FANCF
XM_006111524.2	2380	358	61.115	13.385	-2.190909378	4.83E-06	0.000180216	yes	RPS19BP1
XM_006111530.2	0	84.075	0.001	1.13	10.14210706	0.000149767	0.003070201	yes	MGAT3
XM_006111532.2	8217	13933	365.335	870.54	1.252690615	0.001211618	0.015901677	yes	RPL3
XM_006111559.2	593.545	1063.235	7.125	17.91	1.329803418	0.003207318	0.033205747	yes	LOC102457570
XM_006111561.1	0	237.845	0.001	3.28	11.6794801	1.71E-09	2.45E-07	yes	TRIM2
XM_006111574.1	5446	9103.5	320.565	756.55	1.238818515	0.001288579	0.016622833	yes	RPS3A
XM_006111583.2	125.335	0	2.33	0.001	-11.18611424	0.000123331	0.002627751	yes	DCLK2
XM_006111677.2	164.105	794.79	1.73	11.76	2.765044117	2.01E-07	1.31E-05	yes	CLCN3
XM_006111699.2	699.5	1753.5	14.17	50.425	1.831299421	2.08E-05	0.000608548	yes	SPOCK3
XM_006111707.2	708	155	14.055	4.38	-1.682080679	0.004646784	0.043757777	yes	KLHL2
XM_006111719.2	2645.435	747.025	43.85	17.545	-1.321516895	0.00153942	0.018973612	yes	TDRD7
XM_006111723.2	505	53.5	47.795	7.415	-2.688341103	0.000894245	0.01258169	yes	LOC102454754
XM_006111734.1	309.5	723.5	5.745	18.925	1.719914502	0.000683633	0.010210967	yes	RIC8A
XM_006111736.2	1391.985	115.73	25.6	3.15	-3.022720077	3.41E-07	2.04E-05	yes	LOC102458643
XM_006111738.1	13687	25188.5	1025.155	2649.785	1.370033249	0.000456248	0.007403291	yes	LOC102459032
XM_006111740.2	92.125	327.85	1.08	5.575	2.367940493	0.004094082	0.03963707	yes	LOC102459519
XM_006111743.2	786.89	2279.065	10.145	41.38	2.02816478	1.71E-06	7.76E-05	yes	LOC102459519
XM_006111745.2	305.365	0	2.795	0.001	-11.44863257	6.37E-07	3.43E-05	yes	FADS2
XM_006111749.2	350	848	20.66	71.005	1.781080365	0.000226409	0.004258051	yes	LOC102461505
XM_006111768.2	4502.145	211.5	217.795	15.475	-3.814959519	9.46E-09	1.07E-06	yes	LOC102446246
XM_006111838.1	720	2055	14.205	56.92	2.00253683	2.86E-06	0.000117781	yes	MYO1D
XM_006111862.2	15089	1906	507.82	93.365	-2.443363486	4.02E-08	3.48E-06	yes	JUNB
XM_006111928.2	717	61	20.97	2.68	-2.968021956	0.000177021	0.003494846	yes	GABRA4
XM_006111960.2	73	273.5	1.59	8.535	2.424364388	0.004435602	0.042112476	yes	LOC102452686
XM_006111962.1	726	1293.5	11.455	28.87	1.333593649	0.001899041	0.022260163	yes	TCEA3
XM_006111968.2	3951.5	863	91.955	28.755	-1.677115185	5.03E-05	0.001267907	yes	YTHDF2
XM_006112024.2	1404.5	363	33.55	12.41	-1.434809651	0.001959038	0.02277984	yes	TMEM200B
XM_006112088.2	2791.925	770.455	43.765	17.315	-1.337755183	0.001588535	0.019442855	yes	SLC12A9
XM_006112089.2	771.905	51.185	15.815	1.595	-3.309665227	9.88E-05	0.00219719	yes	SLC12A9
XM_006112092.2	2990.9	887.58	49.18	20.84	-1.238716457	0.002675421	0.028971436	yes	FXR2
XM_006112098.2	229.5	504	15.025	46.715	1.636520877	0.005266309	0.047925239	yes	CD68
XM_006112138.2	2158.5	135.965	89.41	8.385	-3.414553509	7.15E-09	8.40E-07	yes	ATP1B2
XM_006112151.2	1560.5	390	29.84	10.6	-1.493183271	0.000851447	0.012140385	yes	PHF23
XM_006112193.2	1267.5	300	63.525	21.625	-1.554624338	0.001340467	0.017062385	yes	MRPL15
XM_006112205.2	108.74	487.535	0.405	2.55	2.654503434	0.000172066	0.003413927	yes	FAT3
XM_006112215.1	47.67	276.105	0.405	3.175	2.970762779	0.001639534	0.019883021	yes	F5
XM_006112220.2	1218.88	2683.35	19.155	59.905	1.644955398	5.39E-05	0.001334459	yes	CCDC80
XM_006112242.2	1583.73	0	43.445	0.001	-15.40690253	5.61E-35	2.20E-31	yes	UPK1B
XM_006112248.1	22.19	177.76	0.425	4.805	3.499001685	0.002010897	0.023258881	yes	LOC102454420
XM_006112254.2	2888.79	261.26	63.665	8.515	-2.90242203	8.68E-08	6.67E-06	yes	GYG2
XM_006112257.2	1765.16	2918.645	33.13	76.76	1.212216508	0.002380964	0.026531131	yes	LOC102456505
XM_006112273.1	13209.5	422	479.545	24.04	-4.318157401	0.000200485	0.003842187	yes	LOC102460479
XM_006112298.2	1062.285	218.175	10.12	2.935	-1.785776882	0.000515625	0.008128287	yes	MFHAS1
XM_006112300.2	1159.895	225.46	14.405	4.09	-1.816396912	0.00066241	0.009954655	yes	PPP1R3B
XM_006112332.2	361.345	770.135	8.805	26.445	1.586600066	0.001282061	0.016556672	yes	DPP7
XM_006112333.2	205.53	761.58	3.11	16.15	2.376547679	6.83E-06	0.000238691	yes	LOC102456425
XM_006112335.2	38	502	1.725	32.475	4.234661259	2.31E-08	2.22E-06	yes	LOC102456827
XM_006112352.2	1473.595	217.395	17.015	3.775	-2.172258602	0.000542478	0.008466629	yes	TFRC
XM_006112353.2	7.76	108.685	0.225	4.37	4.279636373	0.004065504	0.039447546	yes	MUC4
XM_006112456.2	1386	2477	18.09	45.615	1.334315909	0.000939232	0.013095247	yes	ADAM10
XM_006112490.2	413	937	4.09	13.065	1.675534376	0.000352389	0.006061147	yes	RFX7
XM_006112497.2	127.75	0	3.175	0.001	-11.63254088	0.000103373	0.002274089	yes	LOC102452344
XM_006112525.2	2454.98	649.71	81.335	30.495	-1.415303589	0.000849799	0.012121286	yes	NRBP1
XM_006112574.2	946.105	216.09	32.94	10.36	-1.668816552	0.002463387	0.027263885	yes	STX8
XM_006112584.2	1670.13	253.105	23.695	5.22	-2.182460949	1.05E-05	0.000342394	yes	PIK3R5
XM_006112594.2	0	63.785	0.001	1.3	10.34429591	0.000737301	0.010832585	yes	CORO1C
XM_006112611.2	154	1764.82	2.955	47.19	3.997251136	7.74E-16	4.11E-13	yes	PRSS12
XM_006112616.2	0	302.125	0.001	7.59	12.88988417	1.02E-11	2.50E-09	yes	CDH10
XM_006112620.2	2149	503	62.77	20.93	-1.584502897	0.000261708	0.004772963	yes	GALM
XM_006112622.2	1724	263.5	126.34	27.43	-2.20348495	1.62E-06	7.43E-05	yes	GEMIN6
XM_006112633.2	914.495	176.64	8.775	2.445	-1.84356466	0.001122395	0.014964742	yes	SLC8A1
XM_006112647.2	283.5	587	10.175	29.715	1.546162586	0.004874292	0.045238408	yes	LOC102447789
XM_006112677.2	689.5	148	39.085	11.975	-1.706589382	0.004871884	0.045238408	yes	LOC102457752
XM_006112678.2	1410.135	156.715	15.855	2.645	-2.58359825	5.74E-05	0.001402319	yes	USP37
XM_006112684.1	1772.98	385.805	26.295	8.19	-1.68285314	0.000153081	0.003123943	yes	ZNF142
XM_006112732.2	344.34	737.86	3.73	11.405	1.612418911	0.001302696	0.016760904	yes	TNFAIP3
XM_006112741.2	597.225	29.37	6.505	0.475	-3.775549638	7.46E-06	0.000256958	yes	JAG2
XM_006112787.2	0	202.905	0.001	3.385	11.72494012	2.28E-08	2.21E-06	yes	EEF2K
XM_006112798.2	1493.205	209.22	19.49	4.01	-2.281059949	1.84E-05	0.000553576	yes	CDR2
XM_006112811.2	369.5	770	5.03	14.71	1.548166941	0.001732943	0.020708832	yes	CYTH3
XM_006112831.2	1059.815	167.335	16.88	3.815	-2.145559942	4.94E-05	0.001251754	yes	SUN1
XM_006112834.2	758.905	58.47	12.24	1.335	-3.196691911	1.61E-06	7.40E-05	yes	SUN1
XM_006112835.2	68.3	275.39	1.13	6.55	2.535172134	0.005253212	0.047850416	yes	SUN1
XM_006112850.2	2688.975	76.665	215.09	9.64	-4.479763496	0.00164462	0.019920092	yes	ZFAND2A
XM_006112851.1	40.745	525.625	0.53	9.325	4.137039461	1.34E-07	9.57E-06	yes	MICALL2
XM_006112865.2	1110.465	24.645	19.625	0.685	-4.840444856	0.000178636	0.003519652	yes	TMEM184A
XM_006112869.2	58.12	0	3.72	0.001	-11.86108691	0.004354759	0.041582729	yes	PSMG3
XM_006112883.2	2572.5	524.5	51.415	15.145	-1.76334774	9.77E-05	0.002181932	yes	LFNG
XM_006112895.2	122.52	0	0.68	0.001	-9.409390936	0.002016085	0.023291451	yes	SDK1
XM_006112901.2	54.5	296	1.565	12.04	2.94360083	0.00073737	0.010832585	yes	LOC102447714
XM_006112908.2	13.495	728.085	0.125	9.62	6.266036894	8.85E-18	6.20E-15	yes	MMD2
XM_006112915.2	21519.5	31585	710.415	1477.77	1.056687797	0.005567622	0.049983859	yes	ACTB
XM_006112917.2	6525.295	1117.745	253.325	62.01	-2.030416665	4.35E-07	2.47E-05	yes	FSCN1
XM_006112923.1	603.5	1239	19.29	55.66	1.528787765	0.000490163	0.007827459	yes	LOC102452779
XM_006112928.2	0	69.985	0.001	2.16	11.0768156	0.000866924	0.012298548	yes	MAP2K3
XM_006112940.2	188.475	526.53	2.14	8.505	1.990700439	0.001784222	0.021186214	yes	TECPR1
XM_006112959.2	85.26	430.29	1.825	12.835	2.814114927	0.000134714	0.002821307	yes	LOC102462312
XM_006112976.2	319	875.5	1.52	5.945	1.967605486	5.84E-05	0.001422374	yes	MMP16
XM_006112983.2	1239	3755.51	41.855	180.23	2.106367291	1.95E-06	8.62E-05	yes	CA1
XM_006112984.2	353	774.5	13.65	42.4	1.635163314	0.001153897	0.015307841	yes	LOC102449893
XM_006113017.2	2360	3505.5	91.685	191.995	1.066311112	0.005369501	0.048627668	yes	EIF3E
XM_006113020.2	659	54	21.01	2.565	-3.034045431	0.000107971	0.002359369	yes	TMEM74
XM_006113042.2	1499	269	33.88	8.775	-1.948962844	5.83E-05	0.001422374	yes	TRIP13
XM_006113044.2	443.99	33.33	18.29	2.01	-3.185787669	0.000336293	0.005843167	yes	TPPP
XM_006113058.2	102.13	396.19	1.31	7.335	2.485230154	0.001109165	0.014844815	yes	LOC102446317
XM_006113106.2	701.89	1554.215	16.18	50.225	1.634194051	0.000173619	0.003434588	yes	LOC102457243
XM_006113107.2	57.465	905.15	0.75	16.79	4.484567824	8.22E-15	3.67E-12	yes	LOC102457243
XM_006113108.2	110.165	434.17	2.56	14.245	2.476239906	0.000369938	0.006291358	yes	LOC102457243
XM_006113113.2	271	671.5	3.315	11.58	1.804554478	0.000541216	0.008457019	yes	GUSB
XM_006113114.2	1887.5	523.5	150.485	58.945	-1.352178342	0.001745476	0.020839576	yes	CHCHD2
XM_006113116.1	4085.5	1012	143.285	50.235	-1.512122805	0.000188089	0.003659993	yes	RAB5C
XM_006113120.2	1231.03	2190.09	45.765	115.58	1.336575189	0.000937139	0.013081966	yes	PTRF
XM_006113124.2	196.09	0	3.515	0.001	-11.77930897	3.09E-06	0.000125147	yes	ATP6V0A1
XM_006113126.2	3272.45	957.885	59.315	24.925	-1.250803485	0.002676139	0.028971436	yes	ATP6V0A1
XM_006113174.2	2777.73	657.59	44.425	15.08	-1.558735348	0.000263235	0.004792168	yes	KIF11
XM_006113175.2	885.5	216	27.165	9.375	-1.534858451	0.003453995	0.035146793	yes	HHEX
XM_006113183.2	9325.5	455	312.69	23.385	-3.741077748	5.97E-07	3.24E-05	yes	LOC102454505
XM_006113225.2	6734.5	2052.5	35.645	15.45	-1.206092883	0.001936247	0.022568284	yes	NUFIP2
XM_006113243.2	1551.5	109	57.69	6.075	-3.24736495	3.96E-07	2.27E-05	yes	LOC102451702
XM_006113246.2	1626.975	419.705	53.13	19.05	-1.479735715	0.001298741	0.016721695	yes	GOLGA7
XM_006113247.2	1372.92	2662.075	16.87	46.22	1.454057286	0.000288157	0.005169194	yes	SFRP1
XM_006113261.2	356.5	34	20.235	2.855	-2.825290198	0.00331646	0.034109678	yes	HTRA4
XM_006113298.2	1013.42	2221.18	16.32	49.085	1.588641158	0.000818423	0.011763478	yes	POR
XM_006113310.2	2633.12	618.38	68.295	23.04	-1.567639243	0.000323633	0.005669631	yes	HDAC3
XM_006113315.2	1558.5	276.6	28.605	7.36	-1.958489673	5.91E-05	0.00143746	yes	MFSD6
XM_006113320.2	0	41.5	0.001	1.065	10.05663772	0.004398958	0.041855657	yes	MSTN
XM_006113332.2	1654	4813.5	21.2	86.83	2.034129319	3.53E-07	2.10E-05	yes	SLC40A1
XM_006113359.2	97.65	364.455	0.975	5.13	2.395484702	0.005564408	0.049969813	yes	REPS2
XM_006113378.2	0	138.415	0.001	1.26	10.29920802	0.001091636	0.014630161	yes	PHKA2
XM_006113401.2	763.725	38.655	36.96	2.86	-3.691877705	4.11E-05	0.001080853	yes	LOC102446647
XM_006113436.2	1384.56	2167.065	21.215	46.91	1.144810822	0.004370858	0.041709565	yes	SLC39A13
XM_006113475.2	59.39	286.205	0.58	3.935	2.76223883	0.001896343	0.022235178	yes	USP46
XM_006113482.2	174.085	5.215	6.085	0.28	-4.441758531	0.005443215	0.049170497	yes	GSX2
XM_006113483.2	2324.625	6623.33	18.675	75.24	2.010391606	4.26E-07	2.42E-05	yes	PDGFRA
XM_006113488.2	0	45.13	0.001	0.465	8.861086906	0.003156796	0.032880914	yes	CLOCK
XM_006113524.2	2454.5	493	50.36	14.67	-1.779409412	0.000131427	0.002768713	yes	LONRF1
XM_006113550.2	2073.185	118.4	209.44	18.81	-3.476965248	0.00361759	0.036361004	yes	LOC102459197
XM_006113561.2	669.57	124.785	7.58	2.03	-1.900718121	0.002630508	0.028605589	yes	DIAPH3
XM_006113575.2	260.855	0	2.805	0.001	-11.45378506	8.42E-08	6.52E-06	yes	LOC102445534
XM_006113580.2	1215.785	202.55	39.73	9.33	-2.090279807	3.20E-05	0.000874462	yes	RNF34
XM_006113587.2	2767.91	492.185	121.6	30.93	-1.97506449	6.22E-06	0.000221014	yes	CDK1
XM_006113619.2	306	612	4.125	11.665	1.499720283	0.004676105	0.043876056	yes	KLHL14
XM_006113631.2	162.965	416.87	3.465	12.655	1.86878025	0.004578704	0.043261918	yes	CA8
XM_006113647.1	921.98	2724.855	7.2	30.37	2.076578097	6.93E-07	3.68E-05	yes	LOC102462148
XM_006113650.2	33.195	316.72	0.85	11.405	3.746059795	3.89E-05	0.001033006	yes	GPC5
XM_006113651.2	11	120.82	0.275	4.24	3.946560741	0.004719039	0.044162696	yes	GPC5
XM_006113653.2	10.41	124.275	0.27	4.64	4.103093493	0.002805148	0.03002213	yes	GPC5
XM_006113655.2	33.94	276.995	0.245	2.77	3.499032322	0.00042922	0.007055083	yes	GPC6
XM_006113718.2	154.445	900.42	1.715	14	3.029146346	5.33E-08	4.38E-06	yes	SBNO1
XM_006113726.2	48.975	234.605	0.445	3.005	2.75548775	0.003612191	0.036323565	yes	PITPNM2
XM_006113727.2	0	289.69	0.001	2.315	11.17679648	4.77E-11	1.01E-08	yes	PITPNM2
XM_006113732.2	564.44	100.76	8.98	2.31	-1.958822593	0.004318607	0.041331766	yes	ABCB9
XM_006113768.2	1407	63.5	62.935	4.37	-3.84815738	3.96E-06	0.0001546	yes	LOC102449806
XM_006113789.2	1036.49	181.3	16.4	4.085	-2.005287831	0.000119335	0.002560102	yes	ASTL
XM_006113803.2	1789.52	249.65	26.85	5.465	-2.296628687	4.12E-06	0.000159414	yes	PKMYT1
XM_006113826.2	430.29	60.99	10.26	2.045	-2.326857983	0.004155984	0.040117297	yes	LOC102463288
XM_006113853.2	33.5	364.5	1.01	15.455	3.935646456	3.35E-06	0.000133933	yes	LYVE1
XM_006113864.1	1976.005	363.55	25.47	6.81	-1.903072256	5.56E-05	0.001368163	yes	RAB11FIP3
XM_006113865.1	1707.24	410.76	22.78	7.71	-1.562964982	0.000583171	0.009001557	yes	RAB11FIP3
XM_006113868.2	1592.4	286.295	35.415	9.325	-1.925184912	0.000157862	0.003198616	yes	RAB40C
XM_006113872.2	3694	683.5	54.51	14.62	-1.898577609	1.70E-05	0.000516645	yes	CCNF
XM_006113883.2	537.175	39.4	16.305	1.715	-3.24903396	6.44E-05	0.001544902	yes	LOC102458801
XM_006113911.2	443.17	784.505	6.625	16.585	1.323886652	0.005416008	0.048970736	yes	PAQR6
XM_006113929.2	946.705	232.04	24.85	8.605	-1.529998754	0.002676693	0.028971436	yes	SCNM1
XM_006113943.2	367.885	2161.55	8.11	66.835	3.042829988	1.72E-11	4.05E-09	yes	SELENBP1
XM_006113951.2	2767.335	635.685	69.975	23.255	-1.589298642	0.000323469	0.005669631	yes	TUFT1
XM_006113965.2	641.5	1581	5.185	17.845	1.783104007	5.18E-05	0.001296655	yes	NES
XM_006113977.2	192.38	0	1.605	0.001	-10.64835758	0.002170558	0.024775245	yes	ZNF687
XM_006113985.2	5446.61	910.455	59.035	14.24	-2.05162139	1.18E-06	5.78E-05	yes	ATP2B1
XM_006113988.2	458.825	0	7.195	0.001	-12.81277897	2.67E-12	7.44E-10	yes	ATP2B1
XM_006114064.2	3332.67	225.565	31.33	3.26	-3.2646009	2.05E-05	0.00060215	yes	LOC102460964
XM_006114081.2	601.5	1064	6.445	16.06	1.317219629	0.002983593	0.031545123	yes	SERTAD2
XM_006114094.2	210.225	502.155	3.68	12.33	1.744395128	0.004420442	0.041999008	yes	MEIS1
XM_006114104.2	1826.39	239.375	58.635	11.45	-2.356414487	5.56E-05	0.001368163	yes	CNRIP1
XM_006114108.2	3633	1047	43.16	17.64	-1.290844304	0.001316561	0.016874532	yes	APLF
XM_006114118.2	167	542.195	1.415	6.44	2.186258635	0.00031712	0.005584157	yes	NLGN4X
XM_006114148.2	54.965	0	0.825	0.001	-9.688250309	0.005364216	0.048602218	yes	BCAR3
XM_006114163.2	4473	7926.5	272.71	679.355	1.316798055	0.000696357	0.010357789	yes	RPL5
XM_006114180.2	259.845	0	3.145	0.001	-11.6188443	8.56E-08	6.61E-06	yes	DPYSL2
XM_006114182.2	886.135	1452.785	15.945	36.805	1.206797674	0.004727809	0.044204266	yes	BNIP3L
XM_006114185.2	76.82	0	0.92	0.001	-9.845490051	0.005372291	0.048641716	yes	CDCA2
XM_006114187.2	2421.145	518.835	28.41	8.685	-1.709801077	8.60E-05	0.001976652	yes	CDCA2
XM_006114196.1	637.5	59.5	22.67	3.06	-2.889180833	5.30E-05	0.001316132	yes	NEFL
XM_006114232.2	1151.5	241.5	20.895	6.35	-1.718329262	0.00088713	0.012512865	yes	SH2B2
XM_006114270.2	1031.13	189.745	21.48	5.77	-1.896350769	0.000684622	0.010218075	yes	CLGN
XM_006114277.2	5014.5	371	92.31	10.285	-3.165945151	2.35E-07	1.49E-05	yes	CDC6
XM_006114320.1	3070.5	5546.5	315.615	802.44	1.34622775	0.000563835	0.008741342	yes	RPL35
XM_006114348.1	1107.83	2459.115	60.33	188.71	1.645223388	6.44E-05	0.001544751	yes	RPS24
XM_006114364.2	102.115	628.785	1.015	8.73	3.104501926	3.17E-06	0.000128313	yes	EIF4G3
XM_006114379.2	507.5	951.5	7.865	20.795	1.402718014	0.002216419	0.025190832	yes	PKP2
XM_006114380.2	507.5	951.5	7.865	20.795	1.402718014	0.002215204	0.025184316	yes	PKP2
XM_006114386.2	1619	283.5	95.805	23.81	-2.008533331	1.23E-05	0.00039126	yes	YARS2
XM_006114388.2	0	91.785	0.001	1.48	10.53138146	0.000374948	0.006351789	yes	FGD4
XM_006114389.2	0	154.835	0.001	2.69	11.39339046	7.74E-07	4.07E-05	yes	FGD4
XM_006114406.2	4.015	184.36	0.055	3.39	5.945709844	0.000108992	0.002376407	yes	BMS1
XM_006114409.2	77	276.5	1.795	9.11	2.34346721	0.005416113	0.048970736	yes	PLAC9
XM_006114416.2	1985.93	356.265	23.63	6.205	-1.929116514	8.81E-05	0.002014724	yes	KLHL18
XM_006114424.2	4211	1309	54.94	24.37	-1.172750659	0.003244107	0.033470732	yes	BRAP
XM_006114427.2	0	86.495	0.001	1.32	10.36632221	0.000132425	0.002786743	yes	MAPKAPK5
XM_006114438.2	124	428	3.975	19.365	2.284424736	0.000709632	0.010503511	yes	LOC102445784
XM_006114449.2	463.175	18.275	14.68	0.795	-4.206753298	9.51E-06	0.000314438	yes	GTPBP10
XM_006114476.2	611.5	1393.5	7.93	25.435	1.681422323	0.000119444	0.002560226	yes	CDK6
XM_006114489.2	25438.5	105018	297.08	1741.62	2.551506491	2.44E-10	4.30E-08	yes	COL1A2
XM_006114506.2	89.5	1301	1.45	29.495	4.346345604	1.74E-16	1.05E-13	yes	COL28A1
XM_006114524.2	1170	156.5	30.53	5.895	-2.372663871	8.94E-06	0.00029974	yes	SCIN
XM_006114530.1	685.5	111.5	21.21	4.89	-2.116838251	0.000905771	0.012716411	yes	FAM133B
XM_006114540.2	0	662.335	0.001	14.655	13.83910535	1.16E-22	1.34E-19	yes	CHAMP1
XM_006114541.1	3015.675	857.895	47.455	19.465	-1.285677757	0.002593024	0.028331352	yes	CHAMP1
XM_006114562.2	747.815	102.615	18.37	3.67	-2.323499658	0.000379324	0.006409331	yes	ST6GAL2
XM_006114580.2	77.705	0	1.175	0.001	-10.19844504	0.001759329	0.020966723	yes	GPR45
XM_006114605.2	5300.495	698.5	191.39	36.555	-2.388374795	5.34E-08	4.38E-06	yes	CDC20
XM_006114643.2	2083.5	553.5	88.315	33.255	-1.409087225	0.00103178	0.01405782	yes	SLC25A11
XM_006114668.1	1158.5	214.5	62.13	16.54	-1.90933082	0.000180433	0.003546162	yes	POP7
XM_006114677.1	3605.5	652.5	98.365	25.585	-1.942846837	5.13E-06	0.00018908	yes	MEPCE
XM_006114693.2	895.5	201.5	21	6.795	-1.627843872	0.002569471	0.028105289	yes	ESF1
XM_006114712.2	985	195.5	21.295	6.1	-1.803633582	0.000692534	0.010308732	yes	LOC102449261
XM_006114722.1	5395.5	8924	461.585	1072.49	1.216295949	0.001840427	0.021708877	yes	RPS8
XM_006114739.1	2268.8	378.19	61.185	14.53	-2.074143305	2.96E-06	0.000121109	yes	DNAJA3
XM_006114744.1	718	147	23.03	6.83	-1.753556928	0.004310813	0.041297151	yes	LOC102457501
XM_006114745.2	1803.5	498.5	56.505	22.225	-1.346195115	0.001993949	0.023117333	yes	FAF2
XM_006114748.2	2125.5	534.5	75.03	27.045	-1.472105661	0.000886939	0.012512865	yes	KIAA1191
XM_006114797.1	0	201.545	0.001	3.56	11.79766153	2.24E-08	2.17E-06	yes	FZR1
XM_006114813.2	225.95	621.095	3.28	12.725	1.955897936	0.000404552	0.006748488	yes	CALCRL
XM_006114816.2	299.325	862.875	12.205	49.97	2.033589923	3.56E-05	0.000960229	yes	TFPI
XM_006114817.2	263.455	713.955	13.64	51.865	1.92691765	0.00024751	0.004565167	yes	TFPI
XM_006114823.2	450	11.5	12.7	0.5	-4.666756592	9.59E-05	0.002149057	yes	FOXE1
XM_006114825.2	169	786.5	6.045	39.3	2.700715068	5.59E-07	3.06E-05	yes	B4GALT1
XM_006114826.2	3007.995	862.34	113.22	46.33	-1.289110241	0.001797436	0.021302658	yes	DNAJA1
XM_006114847.2	1767	422	21.99	7.5	-1.551885103	0.000419338	0.006936208	yes	IFIH1
XM_006114865.2	159.86	0	2.17	0.001	-11.08347933	2.60E-05	0.000731076	yes	SLC25A22
XM_006114869.2	1044	1788	148.6	358.515	1.270599366	0.002366268	0.026412341	yes	RPLP2
XM_006114884.1	556.26	6.83	87.29	1.69	-5.690721236	8.31E-06	0.000281974	yes	LOC102453311
XM_006114922.2	0	68.045	0.001	3.56	11.79766153	0.000654779	0.009870191	yes	FAAP24
XM_006114963.2	851.225	105.415	8.27	1.52	-2.443816006	0.000294076	0.005256161	yes	PLEKHG1
XM_006114969.2	721.07	135.405	26.115	6.915	-1.917077547	0.001508835	0.018720046	yes	ARMT1
XM_006114973.2	765.745	1546.19	14.215	40.525	1.511398087	0.00043148	0.007086303	yes	ESR1
XM_006114976.2	110.5	388	2.045	10.02	2.29270976	0.001465029	0.018260766	yes	MYCT1
XM_006114979.2	1159.5	172.5	31.19	6.665	-2.226406772	1.84E-05	0.000553581	yes	FBXO5
XM_006114998.2	232.535	0	4.25	0.001	-12.05324713	0.001495971	0.018566302	yes	EZR
XM_006115020.1	1161.635	150.01	18.905	3.575	-2.402752702	2.23E-05	0.000641726	yes	AGPAT4
XM_006115025.2	74.025	596.98	1.27	14.36	3.499155347	3.70E-07	2.16E-05	yes	LRP11
XM_006115064.2	1943.49	381.345	72.12	20.575	-1.809506966	0.000121486	0.002595496	yes	SZRD1
XM_006115081.2	4940	365	128.67	13.995	-3.20069233	2.94E-10	5.01E-08	yes	SLC2A1
XM_006115105.2	294.225	708.625	9.005	30.465	1.758354559	0.00068993	0.01027974	yes	MFAP2
XM_006115130.2	464	0	7.64	0.001	-12.89935692	2.35E-12	6.59E-10	yes	RFWD3
XM_006115135.2	0	49.335	0.001	2.345	11.19537221	0.002335432	0.026149907	yes	SPATA6L
XM_006115138.2	0	179.835	0.001	1.865	10.86495992	0.000730127	0.010754174	yes	JAK2
XM_006115161.2	387.155	6.255	13.785	0.32	-5.428883552	5.41E-07	2.98E-05	yes	WDR86
XM_006115184.2	93.495	359.5	3.335	18.13	2.442620259	0.001082126	0.014557359	yes	ACKR1
XM_006115191.2	11.47	488.245	0.31	16.955	5.773298759	6.80E-06	0.000238164	yes	MPZ
XM_006115192.2	11.47	488.245	0.31	16.955	5.773298759	6.80E-06	0.000238164	yes	MPZ
XM_006115198.2	1384.44	301.155	24.31	7.615	-1.674633952	0.000453834	0.0073763	yes	USP21
XM_006115205.2	647.5	25.545	27.53	1.705	-4.013160966	0.001350387	0.017158873	yes	LOC102449497
XM_006115210.2	694.53	54.39	9.225	1.02	-3.176979759	4.42E-06	0.000168249	yes	PVRL4
XM_006115218.1	718	101	39.37	8	-2.299024807	0.000369072	0.006279343	yes	TSTD1
XM_006115223.2	1039	3530	21.65	103.21	2.25314383	4.13E-08	3.54E-06	yes	IGSF8
XM_006115264.2	2692.21	288.955	41.925	6.635	-2.659642413	3.97E-07	2.28E-05	yes	MASTL
XM_006115277.2	881.1	92.69	19.125	2.98	-2.682075512	6.59E-05	0.001573438	yes	ABI1
XM_006115295.2	75.6	0	0.64	0.001	-9.321928095	0.002124463	0.024314609	yes	KIAA1217
XM_006115297.2	0	41.49	0.001	0.485	8.921840937	0.004413984	0.041966567	yes	KIAA1217
XM_006115335.2	25.785	409.21	0.23	5.155	4.486266661	0.001176587	0.015545832	yes	AFF1
XM_006115348.2	55.515	327.095	0.985	8.19	3.055667822	0.000234294	0.004368592	yes	ARHGAP24
XM_006115391.2	1840.605	205.24	25.755	4.115	-2.645888204	2.04E-08	2.02E-06	yes	XIAP
XM_006115401.2	1603.555	456.345	28.485	11.61	-1.294834434	0.003712665	0.036984156	yes	LAMP2
XM_006115409.2	3369	5355	259.82	579.315	1.156835532	0.003044631	0.031992657	yes	RPL39
XM_006115416.2	2955.755	845.5	48.905	19.76	-1.307399026	0.001619696	0.019714992	yes	UBE2A
XM_006115446.2	748.5	49.5	14.555	1.49	-3.288130604	0.000807712	0.011639948	yes	ZIC3
XM_006115453.2	6618.5	270	217.39	13.92	-3.965054461	0.00047348	0.007632438	yes	SOX3
XM_006115473.2	303.56	799.955	2.44	8.92	1.870162562	0.001015566	0.013900056	yes	LOC102448542
XM_006115484.2	83.44	298.425	0.895	4.61	2.364807163	0.003552805	0.035872128	yes	ETV6
XM_006115509.2	262	13	7.89	0.605	-3.705018253	0.00482858	0.044899045	yes	GPR3
XM_006115511.2	7175	240.5	200.65	10.55	-4.249366252	0.000230173	0.004314291	yes	LOC102458104
XM_006115517.1	1106.365	52.845	55.34	4.035	-3.777682065	2.98E-06	0.000121813	yes	CD164L2
XM_006115538.2	454	955	16.73	49.695	1.570663259	0.000700542	0.010404271	yes	MVB12A
XM_006115540.2	869.3	201.14	15.22	5.05	-1.591613066	0.003386399	0.03463396	yes	LOC102445048
XM_006115556.2	0	77.27	0.001	3.9	11.92925841	0.00041216	0.006837639	yes	LOC102449655
XM_006115559.2	89.435	502.29	1.75	14.025	3.002573944	0.000117622	0.002534979	yes	LOC102450310
XM_006115569.2	146.22	0	1.77	0.001	-10.78953364	5.65E-05	0.001387544	yes	EPRS
XM_006115587.1	249.5	619	12.16	42.46	1.803961142	0.000964512	0.01337375	yes	LOC102457009
XM_006115588.2	1624.5	296.5	37.385	9.855	-1.923531757	5.10E-05	0.001279428	yes	DUSP10
XM_006115589.2	277	15	5.65	0.435	-3.699163561	0.000803252	0.011600629	yes	HHIPL2
XM_006115629.2	274.855	5.985	9.96	0.335	-4.893912742	0.00049352	0.007858689	yes	LOC102446095
XM_006115655.2	4414.5	7643.5	341.795	830.45	1.280762016	0.001026451	0.014009967	yes	RPL10A
XM_006115667.2	19.68	307.325	0.53	11.77	4.47297815	2.76E-06	0.000114859	yes	TULP1
XM_006115670.2	3175	6396	65.265	185.17	1.504468959	0.00014136	0.002932339	yes	FKBP5
XM_006115687.2	4425	198	209.14	14.46	-3.85432956	5.91E-06	0.000212071	yes	LAD1
XM_006115695.2	16.38	154.125	0.315	4.165	3.724892762	0.002623021	0.028555807	yes	LGR6
XM_006115699.2	2207	354.5	61.755	14.34	-2.106510925	5.85E-06	0.000210445	yes	CEPT1
XM_006115720.1	2125	266.765	102.385	18.885	-2.438691679	2.04E-06	8.89E-05	yes	LOC102446810
XM_006115749.2	1831.04	398.605	31.245	10	-1.64362534	0.001057946	0.014310514	yes	LOC102454521
XM_006115755.2	1271	6726	8.885	66.5	2.903910659	1.08E-12	3.25E-10	yes	SLIT3
XM_006115807.2	60.165	681.135	3.365	54.64	4.021279074	4.61E-10	7.55E-08	yes	LOC102447312
XM_006115808.2	29.985	292.235	1.015	14.1	3.79614353	5.46E-05	0.001349102	yes	LOC102447557
XM_006115821.2	1726.615	159.14	57.155	7.555	-2.919376052	2.57E-09	3.45E-07	yes	LOC102451402
XM_006115846.1	1003.77	123.92	8.875	1.67	-2.409899017	0.00180038	0.021320063	yes	SAMD4A
XM_006115897.2	291.44	0	6.12	0.001	-12.57931594	2.09E-08	2.05E-06	yes	PGM3
XM_006115916.2	69.5	448	1.14	10.215	3.163583475	1.36E-05	0.000427524	yes	AGTR1
XM_006115922.2	2817.82	341.765	100.665	17.705	-2.507333414	1.05E-07	7.80E-06	yes	GYG1
XM_006115934.2	522.5	1479.835	14.085	56.045	1.992426106	5.87E-06	0.000210835	yes	RNF13
XM_006115943.2	0	69.865	0.001	2.45	11.25856603	0.000455045	0.007389869	yes	CLRN1
XM_006115960.2	147.24	387.44	1.585	5.92	1.901114335	0.005315445	0.048227102	yes	MBNL1
XM_006115961.2	95.6	0	1.05	0.001	-10.03617361	0.000590334	0.00908	yes	MBNL1
XM_006116003.2	867.1	35.135	10.855	0.575	-4.23865396	5.75E-06	0.000207219	yes	FAM13B
XM_006116005.2	391.35	897.45	4.94	16.145	1.708504494	0.000418723	0.006928954	yes	FAM13B
XM_006116052.2	318.04	751.015	2.445	8.05	1.719154318	0.00084781	0.012106114	yes	JADE2
XM_006116056.1	479.5	987.5	5.11	14.835	1.537609731	0.000817197	0.011755911	yes	CDKN2AIPNL
XM_006116071.2	161.66	560.275	1.705	8.265	2.27724308	0.000157562	0.003195836	yes	FNIP1
XM_006116086.2	1055	48	45.35	3.245	-3.804812167	0.002285638	0.025790927	yes	NEUROG1
XM_006116118.2	0	112.215	0.001	3.25	11.666224	4.26E-05	0.001110066	yes	NUDT12
XM_006116139.2	251.325	551.37	3.475	10.81	1.63728164	0.003764091	0.0372456	yes	PAM
XM_006116141.2	647.37	1310.8	9.625	27.49	1.514048461	0.000562598	0.008738959	yes	PAM
XM_006116179.1	399.5	18	33.45	2.355	-3.828207246	0.002310669	0.025992038	yes	HES7
XM_006116188.1	101.5	712	10.45	101.91	3.285720777	3.93E-08	3.43E-06	yes	TMEM88
XM_006116217.1	472	34	21.03	2.29	-3.199029347	0.00104488	0.014167939	yes	PITX3
XM_006116224.2	2615.885	636.335	32.805	11.52	-1.509775004	0.000667735	0.010013575	yes	GBF1
XM_006116258.2	1633.75	307.51	32.51	8.8	-1.885308127	5.00E-05	0.001262784	yes	LOC102453058
XM_006116299.2	0.005	319.365	0.001	3.775	11.88226093	7.61E-09	8.90E-07	yes	LOC102461530
XM_006116329.2	2284.5	637	122.235	48.26	-1.340757616	0.001663195	0.020098567	yes	PSMD8
XM_006116349.2	1189	315	60.3	22.46	-1.424800074	0.002702567	0.02914705	yes	EXOSC4
XM_006116369.2	985.685	1877.895	7.01	18.705	1.415937617	0.001438257	0.017986452	yes	HECTD1
XM_006116370.2	991.105	43.555	7.145	0.495	-3.851433581	0.005030628	0.046364775	yes	HECTD1
XM_006116397.1	22.94	156.335	1.175	11.245	3.258550999	0.005208448	0.047541916	yes	LOC102443473
XM_006116416.1	1624.63	370.11	39.445	12.985	-1.602996424	0.000602883	0.009244044	yes	ZDHHC3
XM_006116417.2	143	647.5	4.605	29.505	2.679686397	5.97E-06	0.000213609	yes	CLEC3B
XM_006116419.2	3532.5	728	35.345	10.445	-1.758693649	2.86E-05	0.00079792	yes	KIF15
XM_006116441.2	898	1600.5	11.155	28.23	1.339538615	0.001684344	0.020257624	yes	KCTD12
XM_006116445.2	2777.3	768.01	49.575	19.55	-1.342444165	0.001335827	0.017023694	yes	FBXL3
XM_006116452.2	74.59	0	2.595	0.001	-11.34151882	0.002276773	0.025713066	yes	LOC102458180
XM_006116457.2	822.86	2351.16	8.405	34.29	2.02846818	1.63E-06	7.47E-05	yes	SPRY2
XM_006116462.1	6895.5	554.5	92.475	10.945	-3.078791441	5.22E-10	8.44E-08	yes	EDNRB
XM_006116464.2	592	1103	3.53	9.32	1.400661771	0.001620268	0.019714992	yes	LOC102461293
XM_006116502.2	912.88	196.86	16.27	5	-1.702214251	0.001259934	0.016360806	yes	RAD1
XM_006116504.2	527.49	60.375	6.225	0.985	-2.659878207	0.000610097	0.009332801	yes	RAI14
XM_006116523.2	687.51	1401.745	6.535	18.76	1.521400687	0.000422177	0.006962642	yes	NPR3
XM_006116553.2	0	99.34	0.001	0.85	9.731319031	8.84E-05	0.00202097	yes	NEDD4L
XM_006116558.2	976.09	175.775	8.55	2.155	-1.988236551	0.000182907	0.003584036	yes	NEDD4L
XM_006116597.2	1710.955	113.4	61.79	6.2	-3.317033253	1.78E-06	7.99E-05	yes	RAB27B
XM_006116621.2	0	171.75	0.001	1.385	10.43567026	2.76E-07	1.70E-05	yes	GRAMD1B
XM_006116626.2	67.03	352.21	0.805	6.045	2.908681651	0.000296347	0.005287116	yes	CLMP
XM_006116672.1	887.695	82.035	40.06	5.485	-2.868598895	2.21E-05	0.00063869	yes	LOC102446337
XM_006116674.2	2552.565	51.08	103.525	3.2	-5.015763487	1.58E-08	1.63E-06	yes	LOC102446572
XM_006116688.2	137.45	0	4.69	0.001	-12.19537221	6.20E-05	0.001495029	yes	LOC102449994
XM_006116716.2	1543.9	278.365	17.48	4.395	-1.991770114	3.45E-05	0.000934486	yes	LOC102457094
XM_006116717.2	4457.1	476.635	52.655	8.48	-2.634434363	2.12E-05	0.00061956	yes	LOC102457094
XM_006116727.2	1357.66	197.19	38.345	8.165	-2.231513679	3.98E-05	0.001052942	yes	CENPO
XM_006116733.2	2287.08	574.095	28.355	10.17	-1.479283477	0.000701894	0.0104204	yes	DNAJC27
XM_006116740.2	1413.955	199.99	49.395	10.545	-2.227805918	0.00112288	0.014964742	yes	TRIM35
XM_006116761.2	862.5	190	29.37	9.31	-1.657490193	0.002670434	0.028951576	yes	SKP2
XM_006116766.2	2969	84	164.625	7.34	-4.487259567	0.001807405	0.021377461	yes	LOC102446816
XM_006116812.2	1056	271.445	38.565	14.215	-1.439878012	0.004085844	0.039595987	yes	ABHD10
XM_006116837.2	256.36	556.065	5.815	17.65	1.601817087	0.004800704	0.044722115	yes	PROS1
XM_006116885.2	780.63	78.09	9.255	1.305	-2.826183183	1.11E-05	0.000357777	yes	BAG5
XM_006116907.2	77.95	0.075	1.465	0.001	-10.51668495	0.00126279	0.016376262	yes	MAPKAP1
XM_006116981.2	877.5	147.5	39.56	9.71	-2.026499225	0.00064213	0.009720564	yes	ILKAP
XM_006117014.2	519.015	77.23	8.75	1.865	-2.230107386	0.002516411	0.027707565	yes	TRAPPC13
XM_006117025.1	474	16	27.975	1.49	-4.230753895	0.002984367	0.031545123	yes	LOC102445553
XM_006117041.2	0	131.5	0.001	1.965	10.9403136	0.001812236	0.02142498	yes	SPOPL
XM_006117067.2	179.895	790.91	2.485	15.49	2.640019387	1.60E-06	7.39E-05	yes	RAB3GAP1
XM_006117083.2	329.075	0	9.315	0.001	-13.18534005	2.54E-09	3.43E-07	yes	ANKH
XM_006117131.2	1003.62	82.555	14.095	1.725	-3.030515211	2.20E-05	0.000636187	yes	SEMA3D
XM_006117160.2	315.295	0	4.66	0.001	-12.18611424	7.39E-09	8.66E-07	yes	SEMA3E
XM_006117185.2	64.39	0	1.735	0.001	-10.76071995	0.00317054	0.032945431	yes	CIAPIN1
[truncated: 2,375 more rows]
