# Supplementary material for: Screening and characterisation of sex differentiation-related long non-coding RNAs in Chinese soft-shell turtle (Pelodiscus sinensis)
Source: Sci Rep. 2018 Jun 5;8:8630. doi: 10.1038/s41598-018-26841-3 (PMC5988831; doi:10.1038/s41598-018-26841-3)
Supplement: Supplementary file 4 — Dataset 3 [file 41598_2018_26841_MOESM4_ESM.xls]

id	Female	Male
TCONS_00057541	17.59	1.07
TCONS_00042242	15.585	0.335
TCONS_00039813	9.195	0.485
TCONS_00056149	5.89	0.21
TCONS_00088824	5.875	0.15
TCONS_00005326	2.67	0.175
TCONS_00037784	8.56	0.425
TCONS_00015014	3.47	0.165
TCONS_00023612	5.545	0.22
TCONS_00004539	8.71	0.435
TCONS_00092301	5.065	0.095
TCONS_00086098	1.33	0.085
TCONS_00029984	2.095	0.085
TCONS_00058012	9.755	0.345
TCONS_00068006	0.44	5.965
