# Supplementary material for: Screening and characterisation of sex differentiation-related long non-coding RNAs in Chinese soft-shell turtle (Pelodiscus sinensis)
Source: Sci Rep. 2018 Jun 5;8:8630. doi: 10.1038/s41598-018-26841-3 (PMC5988831; doi:10.1038/s41598-018-26841-3)
Supplement: Supplementary file 5 — Dataset 4 [file 41598_2018_26841_MOESM5_ESM.xls]

id	Female	Male
XM_006133089.2	0	0.685
XM_006137866.2	0.66	63.24
XM_014572204.1	21.105	0.585
XM_006128999.2	7.76	278.83
XM_014574267.1	28.04	10.355
XM_006124992.2	46.7	2.325
XM_006115453.2	217.39	13.92
XM_006135075.2	15.195	0.36
XM_006127463.2	37.345	9.98
XM_006139633.2	16.87	3.465
XM_006139628.2	21.485	51.955
XM_006119463.2	15.575	1.065
XM_014569886.1	27.85	76.555
XM_014576568.1	7.835	76.56
XM_014579213.1	0.865	4.92
