# Supplementary material for: Screening and characterisation of sex differentiation-related long non-coding RNAs in Chinese soft-shell turtle (Pelodiscus sinensis)
Source: Sci Rep. 2018 Jun 5;8:8630. doi: 10.1038/s41598-018-26841-3 (PMC5988831; doi:10.1038/s41598-018-26841-3)
Supplement: Supplementary file 6 — Dataset 5 [file 41598_2018_26841_MOESM6_ESM.xls]

TCONS_00000105	XM_014579123.1	cis
TCONS_00000180	XM_014569283.1	cis
TCONS_00000255	XM_014570127.1	cis
TCONS_00000391	XM_014572629.1	cis
TCONS_00000410	XM_014573432.1	cis
TCONS_00000452	XM_006110277.2	cis
TCONS_00000452	XM_006110278.2	cis
TCONS_00000480	XM_014575660.1	cis
TCONS_00000582	XM_006110329.2	cis
TCONS_00000707	XM_006110359.2	cis
TCONS_00000707	XM_014578003.1	cis
TCONS_00000794	XM_006110398.2	cis
TCONS_00001343	XM_006110574.2	cis
TCONS_00001500	XM_006110621.2	cis
TCONS_00001852	XM_006110737.1	cis
TCONS_00002329	XM_006110870.1	cis
TCONS_00002511	XM_006110898.2	cis
TCONS_00002512	XM_006110898.2	cis
TCONS_00002537	XM_014570931.1	cis
TCONS_00002575	XM_014570808.1	cis
TCONS_00002746	XM_006110939.2	cis
TCONS_00002746	XM_014571181.1	cis
TCONS_00003228	XM_014571857.1	cis
TCONS_00003365	XM_014571902.1	cis
TCONS_00003410	XM_006111096.2	cis
TCONS_00003410	XM_006111097.2	cis
TCONS_00003418	XM_006111098.2	cis
TCONS_00003467	XM_006111125.2	cis
TCONS_00003738	XM_014572367.1	cis
TCONS_00003898	XM_006111272.1	cis
TCONS_00004260	XM_014573138.1	cis
TCONS_00004539	XM_006111377.2	cis
TCONS_00004560	XM_014573520.1	cis
TCONS_00004648	XM_006111450.2	cis
TCONS_00004648	XM_014573812.1	cis
TCONS_00004888	XM_006111464.2	cis
TCONS_00005109	XM_014574452.1	cis
TCONS_00005125	XM_014574260.1	cis
TCONS_00005292	XM_006111621.2	cis
TCONS_00005307	XM_006111631.2	cis
TCONS_00005307	XM_006111632.2	cis
TCONS_00005342	XM_006111649.2	cis
TCONS_00005366	XM_006111661.2	cis
TCONS_00005557	XM_006111699.2	cis
TCONS_00005733	XM_006111779.2	cis
TCONS_00005734	XM_006111779.2	cis
TCONS_00005823	XM_014575481.1	cis
TCONS_00005971	XM_006111844.2	cis
TCONS_00005971	XM_006111846.2	cis
TCONS_00005971	XM_006111848.2	cis
TCONS_00005971	XM_014575700.1	cis
TCONS_00005997	XM_006111879.2	cis
TCONS_00006909	XM_006112106.2	cis
TCONS_00006909	XM_006112107.2	cis
TCONS_00006909	XM_006112149.1	cis
TCONS_00006909	XM_014577068.1	cis
TCONS_00006924	XM_006112133.2	cis
TCONS_00006924	XM_006112134.2	cis
TCONS_00006962	XM_006112098.2	cis
TCONS_00006962	XM_006112099.2	cis
TCONS_00007043	XM_006112136.2	cis
TCONS_00007053	XM_006112140.2	cis
TCONS_00007053	XM_006112141.2	cis
TCONS_00007053	XM_006112142.2	cis
TCONS_00007053	XM_006112143.2	cis
TCONS_00007241	XM_014577571.1	cis
TCONS_00007330	XM_014577810.1	cis
TCONS_00007330	XM_014577816.1	cis
TCONS_00007396	XM_006112212.2	cis
TCONS_00007477	XM_006112244.2	cis
TCONS_00007478	XM_006112244.2	cis
TCONS_00007565	XM_014578085.1	cis
TCONS_00007590	XM_006112298.2	cis
TCONS_00007590	XM_006112299.2	cis
TCONS_00007750	XM_006112348.1	cis
TCONS_00007767	XM_006112348.1	cis
TCONS_00007767	XM_006112350.2	cis
TCONS_00007810	XM_006112353.2	cis
TCONS_00007855	XM_006112368.2	cis
TCONS_00008254	XM_014579246.1	cis
TCONS_00008465	XM_006112574.2	cis
TCONS_00008466	XM_006112574.2	cis
TCONS_00008654	XM_006112620.2	cis
TCONS_00008702	XM_006112650.1	cis
TCONS_00008911	XM_006112677.2	cis
TCONS_00009160	XM_014580354.1	cis
TCONS_00009469	XM_014580815.1	cis
TCONS_00009620	XM_006112904.2	cis
TCONS_00009620	XM_006112905.2	cis
TCONS_00009653	XM_014581278.1	cis
TCONS_00009826	XM_006112896.2	cis
TCONS_00009826	XM_006112899.2	cis
TCONS_00009826	XM_014581168.1	cis
TCONS_00009875	XM_006112915.2	cis
TCONS_00009939	XM_006112928.2	cis
TCONS_00010101	XM_006113020.2	cis
TCONS_00010308	XM_006113114.2	cis
TCONS_00010588	XM_006113171.2	cis
TCONS_00010588	XM_014581829.1	cis
TCONS_00010720	XM_014581848.1	cis
TCONS_00010759	XM_006113212.2	cis
TCONS_00010915	XM_006113236.2	cis
TCONS_00010915	XM_006113237.2	cis
TCONS_00010915	XM_014568561.1	cis
TCONS_00010915	XM_014568562.1	cis
TCONS_00010934	XM_014568574.1	cis
TCONS_00011111	XM_006113307.2	cis
TCONS_00011246	XM_006113339.2	cis
TCONS_00011420	XM_006113416.2	cis
TCONS_00011420	XM_006113432.2	cis
TCONS_00011823	XM_014568730.1	cis
TCONS_00012529	XM_014568845.1	cis
TCONS_00012572	XM_006113732.2	cis
TCONS_00012901	XM_014568911.1	cis
TCONS_00012960	XM_006113856.2	cis
TCONS_00012961	XM_006113856.2	cis
TCONS_00013122	XM_006113873.1	cis
TCONS_00013227	XM_014568958.1	cis
TCONS_00013283	XM_014568974.1	cis
TCONS_00013476	XM_014568993.1	cis
TCONS_00013547	XM_006114027.2	cis
TCONS_00013602	XM_014569014.1	cis
TCONS_00013622	XM_014569018.1	cis
TCONS_00013622	XM_014569020.1	cis
TCONS_00013871	XM_006114090.2	cis
TCONS_00013871	XM_006114091.2	cis
TCONS_00013871	XM_006114094.2	cis
TCONS_00013871	XM_014569029.1	cis
TCONS_00013871	XM_014569030.1	cis
TCONS_00014157	XM_006114181.2	cis
TCONS_00014157	XM_006114182.2	cis
TCONS_00014220	XM_006114210.2	cis
TCONS_00014274	XM_006114226.2	cis
TCONS_00014535	XM_014569103.1	cis
TCONS_00014664	NM_001286892.1	cis
TCONS_00014664	XM_006114312.2	cis
TCONS_00014664	XM_014569120.1	cis
TCONS_00015192	XM_006114427.2	cis
TCONS_00015192	XM_006114428.2	cis
TCONS_00015192	XM_006114429.2	cis
TCONS_00015192	XM_006114430.2	cis
TCONS_00015192	XM_006114431.2	cis
TCONS_00015192	XM_014569225.1	cis
TCONS_00015256	XM_006114438.2	cis
TCONS_00015264	XM_014569229.1	cis
TCONS_00015631	XM_006114586.2	cis
TCONS_00015651	XM_006114564.2	cis
TCONS_00015684	XM_014569289.1	cis
TCONS_00015905	XM_014569317.1	cis
TCONS_00015938	XM_014569319.1	cis
TCONS_00016032	XM_006114636.2	cis
TCONS_00016032	XM_006114639.2	cis
TCONS_00016032	XM_014569353.1	cis
TCONS_00016110	XM_006114693.2	cis
TCONS_00016576	XM_014569420.1	cis
TCONS_00016576	XM_014569421.1	cis
TCONS_00017391	XM_014569533.1	cis
TCONS_00017391	XM_014569534.1	cis
TCONS_00017393	XM_014569533.1	cis
TCONS_00017393	XM_014569534.1	cis
TCONS_00017667	XM_006115063.2	cis
TCONS_00017878	XM_006115118.2	cis
TCONS_00017919	XM_014569604.1	cis
TCONS_00017920	XM_014569604.1	cis
TCONS_00017929	XM_006115131.2	cis
TCONS_00018162	XM_014569623.1	cis
TCONS_00018163	XM_014569623.1	cis
TCONS_00018269	XM_006115233.2	cis
TCONS_00018623	XM_006115329.2	cis
TCONS_00018623	XM_006115330.2	cis
TCONS_00018862	XM_006115446.2	cis
TCONS_00019103	XM_006115446.2	cis
TCONS_00019214	XM_006115453.2	cis
TCONS_00019299	XM_014569742.1	cis
TCONS_00019300	XM_014569742.1	cis
TCONS_00019442	XM_006139628.2	cis
TCONS_00019510	XM_014569765.1	cis
TCONS_00019548	XM_006115550.2	cis
TCONS_00019611	XM_014569781.1	cis
TCONS_00019769	XM_006115643.2	cis
TCONS_00019769	XM_014569799.1	cis
TCONS_00019820	XM_014569840.1	cis
TCONS_00019862	XM_006115681.2	cis
TCONS_00019908	XM_006115696.2	cis
TCONS_00019929	XM_006115702.2	cis
TCONS_00019975	XM_006115616.2	cis
TCONS_00020500	XM_014569895.1	cis
TCONS_00020500	XM_014569896.1	cis
TCONS_00020559	XM_006115846.1	cis
TCONS_00020722	XM_006115877.2	cis
TCONS_00020883	XM_006115917.2	cis
TCONS_00021215	XM_014570005.1	cis
TCONS_00021215	XM_014570008.1	cis
TCONS_00021215	XM_014570009.1	cis
TCONS_00021270	XM_014570019.1	cis
TCONS_00021319	XM_006116046.2	cis
TCONS_00021549	XM_006116147.2	cis
TCONS_00021619	XM_014570051.1	cis
TCONS_00021855	XM_014570092.1	cis
TCONS_00022165	XM_006116360.2	cis
TCONS_00022519	XM_006116443.2	cis
TCONS_00022519	XM_006116444.2	cis
TCONS_00022602	XM_014570180.1	cis
TCONS_00022603	XM_014570184.1	cis
TCONS_00022621	XM_006116494.1	cis
TCONS_00023027	XM_014570256.1	cis
TCONS_00023027	XM_014570257.1	cis
TCONS_00023034	XM_014570259.1	cis
TCONS_00023133	XM_014570277.1	cis
TCONS_00023152	XM_014570285.1	cis
TCONS_00023649	XM_006116853.2	cis
TCONS_00024426	XM_006117078.2	cis
TCONS_00024977	XM_014570552.1	cis
TCONS_00025000	XM_006117241.2	cis
TCONS_00025001	XM_006117241.2	cis
TCONS_00025209	XM_014570590.1	cis
TCONS_00025227	XM_006117303.2	cis
TCONS_00025227	XM_006117306.2	cis
TCONS_00025352	XM_014570599.1	cis
TCONS_00025394	XM_014570623.1	cis
TCONS_00025536	XM_006117411.1	cis
TCONS_00025838	XM_014570691.1	cis
TCONS_00025981	XM_014570717.1	cis
TCONS_00026180	XM_006117613.2	cis
TCONS_00026180	XM_006117614.2	cis
TCONS_00026180	XM_014570742.1	cis
TCONS_00026301	XM_006117672.2	cis
TCONS_00026581	XM_006117700.2	cis
TCONS_00026581	XM_014570822.1	cis
TCONS_00026970	XM_006117848.1	cis
TCONS_00026970	XM_006117849.2	cis
TCONS_00027015	XM_014570851.1	cis
TCONS_00027015	XM_014570852.1	cis
TCONS_00027019	XM_014570851.1	cis
TCONS_00027019	XM_014570852.1	cis
TCONS_00027246	XM_006117934.2	cis
TCONS_00027246	XM_014570905.1	cis
TCONS_00027279	XM_006117961.1	cis
TCONS_00027280	XM_006117961.1	cis
TCONS_00027414	XM_006117966.1	cis
TCONS_00027480	XM_014570927.1	cis
TCONS_00027517	XM_006117984.2	cis
TCONS_00027517	XM_006117985.2	cis
TCONS_00027518	XM_006117984.2	cis
TCONS_00027518	XM_006117985.2	cis
TCONS_00027576	XM_014570944.1	cis
TCONS_00028044	XM_006118167.2	cis
TCONS_00028229	XM_014571048.1	cis
TCONS_00028324	XM_006118226.2	cis
TCONS_00028324	XM_006118227.2	cis
TCONS_00028324	XM_014571055.1	cis
TCONS_00028328	XM_006118227.2	cis
TCONS_00028328	XM_006118255.2	cis
TCONS_00028328	XM_014571055.1	cis
TCONS_00028328	XM_014571056.1	cis
TCONS_00028354	XM_006118264.2	cis
TCONS_00028355	XM_006118264.2	cis
TCONS_00028486	XM_006118279.2	cis
TCONS_00028616	XM_006118350.1	cis
TCONS_00028978	XM_014571162.1	cis
TCONS_00029238	XM_006118516.2	cis
TCONS_00029239	XM_006118516.2	cis
TCONS_00029437	XM_014571241.1	cis
TCONS_00029475	XM_014571259.1	cis
TCONS_00029565	XM_014571248.1	cis
TCONS_00029919	XM_006118705.2	cis
TCONS_00029977	XM_006118733.2	cis
TCONS_00029980	XM_014571346.1	cis
TCONS_00030092	XM_006118758.2	cis
TCONS_00030092	XM_006118759.2	cis
TCONS_00030092	XM_006118760.2	cis
TCONS_00030092	XM_006118761.2	cis
TCONS_00030092	XM_006118763.1	cis
TCONS_00030134	XM_006118782.1	cis
TCONS_00030486	XM_014571419.1	cis
TCONS_00030486	XM_014571420.1	cis
TCONS_00030576	XM_006118888.2	cis
TCONS_00030617	XM_014571441.1	cis
TCONS_00030617	XM_014571442.1	cis
TCONS_00030702	XM_006118919.2	cis
TCONS_00030730	XM_006118931.2	cis
TCONS_00030730	XM_014571468.1	cis
TCONS_00030730	XM_014571471.1	cis
TCONS_00030751	XM_006118945.2	cis
TCONS_00030751	XM_014571476.1	cis
TCONS_00030760	XM_006118961.1	cis
TCONS_00030760	XM_006118963.2	cis
TCONS_00030878	XM_006119010.2	cis
TCONS_00030879	XM_006119010.2	cis
TCONS_00030883	XM_006119011.2	cis
TCONS_00031185	XM_006119123.2	cis
TCONS_00031185	XM_006119124.2	cis
TCONS_00031185	XM_014571532.1	cis
TCONS_00031992	XM_014571672.1	cis
TCONS_00032150	XM_006119463.2	cis
TCONS_00032150	XM_006119465.2	cis
TCONS_00032761	XM_014571779.1	cis
TCONS_00032780	XM_014571784.1	cis
TCONS_00032780	XM_014571786.1	cis
TCONS_00032918	XM_006119657.2	cis
TCONS_00032918	XM_006119659.2	cis
TCONS_00032918	XM_014571798.1	cis
TCONS_00033038	XM_006119686.2	cis
TCONS_00033038	XM_014571819.1	cis
TCONS_00033083	XM_014571825.1	cis
TCONS_00033126	XM_014571821.1	cis
TCONS_00033248	XM_006119720.2	cis
TCONS_00033248	XM_006119723.1	cis
TCONS_00033357	XM_014571846.1	cis
TCONS_00033412	XM_006119743.1	cis
TCONS_00033566	XM_006119781.1	cis
TCONS_00033567	XM_006119781.1	cis
TCONS_00033918	XM_014571915.1	cis
TCONS_00034004	XM_006119877.2	cis
TCONS_00034004	XM_006119880.2	cis
TCONS_00034004	XM_014571928.1	cis
TCONS_00034382	XM_006119955.2	cis
TCONS_00034536	XM_006120010.2	cis
TCONS_00034536	XM_006120011.2	cis
TCONS_00034536	XM_006120053.1	cis
TCONS_00034536	XM_014571988.1	cis
TCONS_00034537	XM_006120010.2	cis
TCONS_00034537	XM_006120011.2	cis
TCONS_00034537	XM_006120053.1	cis
TCONS_00034537	XM_014571988.1	cis
TCONS_00035054	XM_014572046.1	cis
TCONS_00035261	XM_014572060.1	cis
TCONS_00035447	XM_006120228.2	cis
TCONS_00035447	XM_006120229.2	cis
TCONS_00035472	XM_014572078.1	cis
TCONS_00036329	XM_014572216.1	cis
TCONS_00036389	XM_006120522.2	cis
TCONS_00036411	XM_006120519.2	cis
TCONS_00036554	XM_006120565.2	cis
TCONS_00036669	XM_014572238.1	cis
TCONS_00036681	XM_006120557.2	cis
TCONS_00037002	XM_006120700.1	cis
TCONS_00037002	XM_014572306.1	cis
TCONS_00037684	XM_006120898.2	cis
TCONS_00037880	XM_014572437.1	cis
TCONS_00038005	XM_006120967.1	cis
TCONS_00038005	XM_014572466.1	cis
TCONS_00038012	XM_006120968.1	cis
TCONS_00038290	XM_014572509.1	cis
TCONS_00038385	XM_006121066.2	cis
TCONS_00038483	XM_006121094.2	cis
TCONS_00038483	XM_006121095.2	cis
TCONS_00038483	XM_014572535.1	cis
TCONS_00038487	XM_006121095.2	cis
TCONS_00038884	XM_006121149.2	cis
TCONS_00038884	XM_006121151.2	cis
TCONS_00038884	XM_006121152.1	cis
TCONS_00038884	XM_006121157.2	cis
TCONS_00038892	XM_006121167.2	cis
TCONS_00038892	XM_006121169.2	cis
TCONS_00038892	XM_006121174.2	cis
TCONS_00038892	XM_006121176.2	cis
TCONS_00038892	XM_006121177.2	cis
TCONS_00038892	XM_014572566.1	cis
TCONS_00038931	XM_006121190.2	cis
TCONS_00038951	XM_014572574.1	cis
TCONS_00039019	XM_014572604.1	cis
TCONS_00039533	XM_006121365.2	cis
TCONS_00039534	XM_006121365.2	cis
TCONS_00039591	XM_014572682.1	cis
TCONS_00039592	XM_014572682.1	cis
TCONS_00039985	XM_006121488.2	cis
TCONS_00040001	XM_014572725.1	cis
TCONS_00040002	XM_014572725.1	cis
TCONS_00040079	XM_014572775.1	cis
TCONS_00040080	XM_014572775.1	cis
TCONS_00040118	XM_006121597.2	cis
TCONS_00040118	XM_014572796.1	cis
TCONS_00040464	XM_006121624.2	cis
TCONS_00040464	XM_006121626.2	cis
TCONS_00040925	XM_014572886.1	cis
TCONS_00041051	XM_006121792.2	cis
TCONS_00041052	XM_006121792.2	cis
TCONS_00041052	XM_014572922.1	cis
TCONS_00041052	XM_014572928.1	cis
TCONS_00041124	XM_006121816.2	cis
TCONS_00041210	XM_006121810.2	cis
TCONS_00041210	XM_006121841.1	cis
TCONS_00041273	XM_006121843.2	cis
TCONS_00041464	XM_014572960.1	cis
TCONS_00041775	XM_006121962.2	cis
TCONS_00042006	XM_006122003.2	cis
TCONS_00042006	XM_006122004.2	cis
TCONS_00042006	XM_014573042.1	cis
TCONS_00042137	XM_006122032.2	cis
TCONS_00042242	XM_006122033.2	cis
TCONS_00042954	XM_006122235.2	cis
TCONS_00042977	XM_014573196.1	cis
TCONS_00042977	XM_014573197.1	cis
TCONS_00043059	XM_014573220.1	cis
TCONS_00043105	XM_006122267.2	cis
TCONS_00043105	XM_006122268.2	cis
TCONS_00043105	XM_014573226.1	cis
TCONS_00043413	XM_006122345.2	cis
TCONS_00043417	XM_006122354.1	cis
TCONS_00043417	XM_014573262.1	cis
TCONS_00043448	XM_014573267.1	cis
TCONS_00043457	XM_014573270.1	cis
TCONS_00044170	XM_006122536.2	cis
TCONS_00044203	XM_006122545.2	cis
TCONS_00044219	XM_006122561.2	cis
TCONS_00044219	XM_006122562.2	cis
TCONS_00044313	XM_006122648.1	cis
TCONS_00044314	XM_006122648.1	cis
TCONS_00044396	XM_006122532.2	cis
TCONS_00044406	XM_006122537.2	cis
TCONS_00044406	XM_014573354.1	cis
TCONS_00044406	XM_014573355.1	cis
TCONS_00044407	XM_006122537.2	cis
TCONS_00044407	XM_014573354.1	cis
TCONS_00044407	XM_014573355.1	cis
TCONS_00044967	XM_006122792.2	cis
TCONS_00044982	XM_006122795.2	cis
TCONS_00045048	XM_006122800.1	cis
TCONS_00045283	XM_006122856.2	cis
TCONS_00045285	XM_006122856.2	cis
TCONS_00045411	XM_014573538.1	cis
TCONS_00045827	XM_006122979.2	cis
TCONS_00046138	XM_006123051.2	cis
TCONS_00046138	XM_006123052.2	cis
TCONS_00046138	XM_006123053.2	cis
TCONS_00046138	XM_006123054.2	cis
TCONS_00046138	XM_006123055.2	cis
TCONS_00046138	XM_014573624.1	cis
TCONS_00046675	XM_006123145.2	cis
TCONS_00046675	XM_006123146.2	cis
TCONS_00046675	XM_006123148.2	cis
TCONS_00046675	XM_006123149.2	cis
TCONS_00046675	XM_014573660.1	cis
TCONS_00046927	XM_006123206.2	cis
TCONS_00046927	XM_006123207.2	cis
TCONS_00047433	XM_006123375.2	cis
TCONS_00047433	XM_014573760.1	cis
TCONS_00047439	XM_014573762.1	cis
TCONS_00047457	XM_006123389.2	cis
TCONS_00047779	XM_006123460.1	cis
TCONS_00047798	XM_006123472.2	cis
TCONS_00047844	XM_014573821.1	cis
TCONS_00048334	XM_006123621.2	cis
TCONS_00048425	XM_014573883.1	cis
TCONS_00048425	XM_014573885.1	cis
TCONS_00048439	XM_006123646.2	cis
TCONS_00048439	XM_006123649.2	cis
TCONS_00048439	XM_006123651.2	cis
TCONS_00048439	XM_014573886.1	cis
TCONS_00048456	XM_014573883.1	cis
TCONS_00048456	XM_014573885.1	cis
TCONS_00048877	XM_014573920.1	cis
TCONS_00048923	XM_006123809.1	cis
TCONS_00048923	XM_006123811.2	cis
TCONS_00049028	XM_014573966.1	cis
TCONS_00049303	XM_006123960.2	cis
TCONS_00049303	XM_006123963.2	cis
TCONS_00049353	XM_006124116.2	cis
TCONS_00049771	XM_014574038.1	cis
TCONS_00049990	XM_006124171.2	cis
TCONS_00049990	XM_006124172.1	cis
TCONS_00049990	XM_014574109.1	cis
TCONS_00050258	XM_006124325.2	cis
TCONS_00050339	XM_006124216.2	cis
TCONS_00050339	XM_014574123.1	cis
TCONS_00050342	XM_014574123.1	cis
TCONS_00050382	XM_006124348.2	cis
TCONS_00050920	XM_006124439.2	cis
TCONS_00051111	XM_006124504.2	cis
TCONS_00051114	XM_014574264.1	cis
TCONS_00051145	XM_006124509.2	cis
TCONS_00051217	XM_014574229.1	cis
TCONS_00051545	XM_014574307.1	cis
TCONS_00051545	XM_014574311.1	cis
TCONS_00051606	XM_014574343.1	cis
TCONS_00051628	XM_014574344.1	cis
TCONS_00051628	XM_014574345.1	cis
TCONS_00051765	XM_006124651.2	cis
TCONS_00051765	XM_006124654.2	cis
TCONS_00052000	XM_006124689.2	cis
TCONS_00052000	XM_014574392.1	cis
TCONS_00052001	XM_006124689.2	cis
TCONS_00052225	XM_006124756.2	cis
TCONS_00052225	XM_014574420.1	cis
TCONS_00052226	XM_006124756.2	cis
TCONS_00052915	XM_014574533.1	cis
TCONS_00052969	XM_014574541.1	cis
TCONS_00052969	XM_014574542.1	cis
TCONS_00053120	XM_014574558.1	cis
TCONS_00053369	XM_006125055.2	cis
TCONS_00053369	XM_014574576.1	cis
TCONS_00053373	XM_006125055.2	cis
TCONS_00053660	XM_006125162.2	cis
TCONS_00053661	XM_006125162.2	cis
TCONS_00053673	XM_006125189.2	cis
TCONS_00053673	XM_014574600.1	cis
TCONS_00053788	XM_006125106.2	cis
TCONS_00054046	XM_006125264.2	cis
TCONS_00054201	XM_006125320.1	cis
TCONS_00054292	XM_014574721.1	cis
TCONS_00054538	XM_014574730.1	cis
TCONS_00054551	XM_006125393.2	cis
TCONS_00054958	XM_006125493.2	cis
TCONS_00054971	XM_006125497.2	cis
TCONS_00054972	XM_006125497.2	cis
TCONS_00055035	XM_006125508.2	cis
TCONS_00055129	XM_014574813.1	cis
TCONS_00055203	XM_006125550.2	cis
TCONS_00055203	XM_006125551.1	cis
TCONS_00055203	XM_006125553.2	cis
TCONS_00055731	XM_014574873.1	cis
TCONS_00055731	XM_014574874.1	cis
TCONS_00055766	XM_006125693.2	cis
TCONS_00055870	XM_006125735.2	cis
TCONS_00055870	XM_014574910.1	cis
TCONS_00055870	XM_014574911.1	cis
TCONS_00055900	XM_006125691.2	cis
TCONS_00055900	XM_014574877.1	cis
TCONS_00055933	XM_006125705.2	cis
TCONS_00056017	XM_014574889.1	cis
TCONS_00056121	XM_014574939.1	cis
TCONS_00056351	XM_006125845.2	cis
TCONS_00056570	XM_006125953.2	cis
TCONS_00056627	XM_006125963.2	cis
TCONS_00056632	XM_014574998.1	cis
TCONS_00056677	XM_006125966.2	cis
TCONS_00057345	XM_006126163.2	cis
TCONS_00057345	XM_014575078.1	cis
TCONS_00057357	XM_006126169.2	cis
TCONS_00057357	XM_014575079.1	cis
TCONS_00057539	XM_006126213.1	cis
TCONS_00057540	XM_006126213.1	cis
TCONS_00057564	XM_006126209.2	cis
TCONS_00057676	XM_006126285.2	cis
TCONS_00057790	XM_006126265.2	cis
TCONS_00058020	XM_014575160.1	cis
TCONS_00058031	XM_006126355.1	cis
TCONS_00058032	XM_006126355.1	cis
TCONS_00058101	XM_006126374.2	cis
TCONS_00058124	XM_006126387.2	cis
TCONS_00058124	XM_014575170.1	cis
TCONS_00058268	XM_006126448.1	cis
TCONS_00058330	XM_014575203.1	cis
TCONS_00058330	XM_014575207.1	cis
TCONS_00058332	XM_006126457.2	cis
TCONS_00058332	XM_006126458.1	cis
TCONS_00058333	XM_006126457.2	cis
TCONS_00058333	XM_006126458.1	cis
TCONS_00058334	XM_006126457.2	cis
TCONS_00058334	XM_006126458.1	cis
TCONS_00058334	XM_014575205.1	cis
TCONS_00058459	XM_006126515.2	cis
TCONS_00058742	XM_006126595.1	cis
TCONS_00058786	XM_006126600.2	cis
TCONS_00058786	XM_006126601.1	cis
TCONS_00058786	XM_006126602.2	cis
TCONS_00058786	XM_006126626.2	cis
TCONS_00058786	XM_014575248.1	cis
TCONS_00058786	XM_014575249.1	cis
TCONS_00058863	XM_014575259.1	cis
TCONS_00059104	XM_006126665.2	cis
TCONS_00059104	XM_006126666.2	cis
TCONS_00059189	XM_006126704.2	cis
TCONS_00059189	XM_014575301.1	cis
TCONS_00059225	XM_006126723.2	cis
TCONS_00059307	XM_006126753.2	cis
TCONS_00059317	XM_006126751.2	cis
TCONS_00059418	XM_014575348.1	cis
TCONS_00059809	XM_006126859.2	cis
TCONS_00060012	XM_006126900.2	cis
TCONS_00060012	XM_006126902.2	cis
TCONS_00060023	XM_006126911.1	cis
TCONS_00060107	XM_014575466.1	cis
TCONS_00060115	XM_014575425.1	cis
TCONS_00060141	XM_014575435.1	cis
TCONS_00060321	XM_006126995.1	cis
TCONS_00060350	XM_014575482.1	cis
TCONS_00060691	XM_014575514.1	cis
TCONS_00060735	XM_006127141.2	cis
TCONS_00060735	XM_014575522.1	cis
TCONS_00060798	XM_014575530.1	cis
TCONS_00060905	XM_006127191.2	cis
TCONS_00061450	XM_006127346.2	cis
TCONS_00061450	XM_014575640.1	cis
TCONS_00061450	XM_014575641.1	cis
TCONS_00061807	XM_014575679.1	cis
TCONS_00061809	XM_014575680.1	cis
TCONS_00061809	XM_014575683.1	cis
TCONS_00061815	XM_014575683.1	cis
TCONS_00062085	XM_006127549.2	cis
TCONS_00062306	XM_006127578.2	cis
TCONS_00062306	XM_006127581.2	cis
TCONS_00062306	XM_014575726.1	cis
TCONS_00062371	XM_006127632.2	cis
TCONS_00062990	XM_006127805.2	cis
TCONS_00063148	XM_006127859.2	cis
TCONS_00063148	XM_014575857.1	cis
TCONS_00063630	XM_014575912.1	cis
TCONS_00063630	XM_014575913.1	cis
TCONS_00063630	XM_014575917.1	cis
TCONS_00063654	XM_006127958.2	cis
TCONS_00063654	XM_014575920.1	cis
TCONS_00064066	XM_014575989.1	cis
TCONS_00064067	XM_014575989.1	cis
TCONS_00064192	XM_014576022.1	cis
TCONS_00064306	XM_006128144.2	cis
TCONS_00064328	XM_014576050.1	cis
TCONS_00064782	XM_014576123.1	cis
TCONS_00064832	XM_006128295.2	cis
TCONS_00064832	XM_014576124.1	cis
TCONS_00065011	XM_006128334.2	cis
TCONS_00065011	XM_006128335.2	cis
TCONS_00065011	XM_014576182.1	cis
TCONS_00065046	XM_006128352.2	cis
TCONS_00065132	XM_006128337.2	cis
TCONS_00065156	XM_006128370.2	cis
TCONS_00065267	XM_014576183.1	cis
TCONS_00065669	XM_006128498.2	cis
TCONS_00065680	XM_006128513.2	cis
TCONS_00065744	XM_014576265.1	cis
TCONS_00065949	XM_006128571.2	cis
TCONS_00066052	XM_006128611.2	cis
TCONS_00066052	XM_006128612.2	cis
TCONS_00066052	XM_006128614.2	cis
TCONS_00066081	XM_006128616.2	cis
TCONS_00066269	XM_006128701.2	cis
TCONS_00066556	XM_006128767.2	cis
TCONS_00066711	XM_014576381.1	cis
TCONS_00066722	XM_014576377.1	cis
TCONS_00066722	XM_014576382.1	cis
TCONS_00067228	XM_014576448.1	cis
TCONS_00067337	XM_006128956.2	cis
TCONS_00067500	XM_014576482.1	cis
TCONS_00067597	XM_006129040.2	cis
TCONS_00067597	XM_006129042.2	cis
TCONS_00067597	XM_006129043.2	cis
TCONS_00067937	XM_006129131.2	cis
TCONS_00068115	XM_006129239.2	cis
TCONS_00068327	XM_006129274.1	cis
TCONS_00068606	XM_006129339.2	cis
TCONS_00068608	XM_006129340.2	cis
TCONS_00068645	XM_006129362.1	cis
TCONS_00068646	XM_006129362.1	cis
TCONS_00068655	XM_006129364.1	cis
TCONS_00069348	XM_014576786.1	cis
TCONS_00069358	XM_014576784.1	cis
TCONS_00069422	XM_014576801.1	cis
TCONS_00069507	XM_014576807.1	cis
TCONS_00069507	XM_014576845.1	cis
TCONS_00069507	XM_014576846.1	cis
TCONS_00069674	XM_014576847.1	cis
TCONS_00069838	XM_014576870.1	cis
TCONS_00069958	XM_006129818.2	cis
TCONS_00069958	XM_014576896.1	cis
TCONS_00070161	XM_006129856.2	cis
TCONS_00070182	XM_014576928.1	cis
TCONS_00070183	XM_014576928.1	cis
TCONS_00070186	XM_014576928.1	cis
TCONS_00070215	XM_014576932.1	cis
TCONS_00070215	XM_014576933.1	cis
TCONS_00070303	XM_006129892.2	cis
TCONS_00070303	XM_014576938.1	cis
TCONS_00070343	XM_014576940.1	cis
TCONS_00070443	XM_006129942.1	cis
TCONS_00070714	XM_006130006.2	cis
TCONS_00070962	XM_014577041.1	cis
TCONS_00070963	XM_014577041.1	cis
TCONS_00071039	XM_006130136.1	cis
TCONS_00071293	XM_006130162.2	cis
TCONS_00071698	XM_014577129.1	cis
TCONS_00071930	XM_014577138.1	cis
TCONS_00071930	XM_014577143.1	cis
TCONS_00072268	XM_006130461.2	cis
TCONS_00072293	XM_006130465.2	cis
TCONS_00072293	XM_006130467.2	cis
TCONS_00072331	XM_006130493.2	cis
TCONS_00072350	XM_006130469.1	cis
TCONS_00072381	XM_006130483.2	cis
TCONS_00072574	XM_006130545.2	cis
TCONS_00072575	XM_006130545.2	cis
TCONS_00072744	XM_006130616.2	cis
TCONS_00072776	XM_006130595.2	cis
TCONS_00072776	XM_014577245.1	cis
TCONS_00072821	XM_014577239.1	cis
TCONS_00073362	XM_006130778.2	cis
TCONS_00073389	XM_006130798.1	cis
TCONS_00073513	XM_014577362.1	cis
TCONS_00073532	XM_014577360.1	cis
TCONS_00073540	XM_014577367.1	cis
TCONS_00073723	XM_006130879.2	cis
TCONS_00073723	XM_006130880.2	cis
TCONS_00073745	XM_006130905.2	cis
TCONS_00073745	XM_006130907.2	cis
TCONS_00073831	XM_006130888.2	cis
TCONS_00073839	XM_006130891.1	cis
TCONS_00074220	XM_006130993.2	cis
TCONS_00074220	XM_006130994.2	cis
TCONS_00074220	XM_014577463.1	cis
TCONS_00074267	XM_006131001.2	cis
TCONS_00074267	XM_006131002.2	cis
TCONS_00074267	XM_006131003.2	cis
TCONS_00074549	XM_014577515.1	cis
TCONS_00074618	XM_006131109.2	cis
TCONS_00074786	XM_014577586.1	cis
TCONS_00074788	XM_006131215.2	cis
TCONS_00074914	XM_014577538.1	cis
TCONS_00074998	XM_006131171.2	cis
TCONS_00075045	XM_014577565.1	cis
TCONS_00075572	XM_006131430.2	cis
TCONS_00076024	XM_014577778.1	cis
TCONS_00076024	XM_014577779.1	cis
TCONS_00076025	XM_014577778.1	cis
TCONS_00076025	XM_014577779.1	cis
TCONS_00076056	XM_006131598.2	cis
TCONS_00076056	XM_014577789.1	cis
TCONS_00076266	XM_006131657.2	cis
TCONS_00076356	XM_014577828.1	cis
TCONS_00076388	XM_006131695.1	cis
TCONS_00076844	XM_006131775.2	cis
TCONS_00077079	XM_006131844.2	cis
TCONS_00077115	XM_014577936.1	cis
TCONS_00077253	XM_014577964.1	cis
TCONS_00077255	XM_014577964.1	cis
TCONS_00077281	XM_006131880.2	cis
TCONS_00077843	XM_014578030.1	cis
TCONS_00078775	XM_014578165.1	cis
TCONS_00078775	XM_014578166.1	cis
TCONS_00078900	XM_006132283.2	cis
TCONS_00078900	XM_014578178.1	cis
TCONS_00078933	XM_006132289.1	cis
TCONS_00078933	XM_006132322.2	cis
TCONS_00079255	XM_006132420.2	cis
TCONS_00079265	XM_006132423.2	cis
TCONS_00079265	XM_006132424.2	cis
TCONS_00079265	XM_006132425.2	cis
TCONS_00079287	XM_006132441.2	cis
TCONS_00079434	XM_006132506.1	cis
TCONS_00079770	XM_014578319.1	cis
TCONS_00079924	XM_006132648.2	cis
TCONS_00080003	XM_006132689.2	cis
TCONS_00080085	XM_006132700.1	cis
TCONS_00080085	XM_006132704.2	cis
TCONS_00080119	XM_006132720.2	cis
TCONS_00080450	XM_014578398.1	cis
TCONS_00080455	XM_014578398.1	cis
TCONS_00080591	XM_014578415.1	cis
TCONS_00081112	XM_006132963.2	cis
TCONS_00081113	XM_006132963.2	cis
TCONS_00081183	XM_006132976.2	cis
TCONS_00081183	XM_006132979.2	cis
TCONS_00081898	XM_014578643.1	cis
TCONS_00081932	XM_006133268.1	cis
TCONS_00082103	XM_014578661.1	cis
TCONS_00082503	XM_006133327.2	cis
TCONS_00083173	XM_006133584.2	cis
TCONS_00083204	XM_006133604.1	cis
TCONS_00083584	XM_014578889.1	cis
TCONS_00083947	XM_014578915.1	cis
TCONS_00083947	XM_014578918.1	cis
TCONS_00083987	XM_006133837.2	cis
TCONS_00084029	XM_006133818.2	cis
TCONS_00084073	XM_006133851.2	cis
TCONS_00084153	XM_006133901.2	cis
TCONS_00084426	XM_014578963.1	cis
TCONS_00085018	XM_006134134.2	cis
TCONS_00085086	XM_014579033.1	cis
TCONS_00085086	XM_014579034.1	cis
TCONS_00085204	XM_014579046.1	cis
TCONS_00085205	XM_014579046.1	cis
TCONS_00085315	XM_014579064.1	cis
TCONS_00085381	XM_014579076.1	cis
TCONS_00085644	XM_006134277.2	cis
TCONS_00085673	XM_006134256.1	cis
TCONS_00085719	XM_006134241.2	cis
TCONS_00085719	XM_006134242.2	cis
TCONS_00085719	XM_006134243.2	cis
TCONS_00085719	XM_014579110.1	cis
TCONS_00085719	XM_014579111.1	cis
TCONS_00085813	XM_006134289.2	cis
TCONS_00085935	XM_006134323.2	cis
TCONS_00086156	XM_014579158.1	cis
TCONS_00086171	XM_006134370.2	cis
TCONS_00086212	XM_014579180.1	cis
TCONS_00086482	XM_006134479.2	cis
TCONS_00086483	XM_014579222.1	cis
TCONS_00086529	XM_006134447.2	cis
TCONS_00086529	XM_006134448.2	cis
TCONS_00086601	XM_014579230.1	cis
TCONS_00086601	XM_014579231.1	cis
TCONS_00086656	XM_006134501.2	cis
TCONS_00086825	XM_014579263.1	cis
TCONS_00087295	XM_006134650.2	cis
TCONS_00088206	XM_006134901.1	cis
TCONS_00088208	XM_014579430.1	cis
TCONS_00088209	XM_014579430.1	cis
TCONS_00088289	XM_006134915.2	cis
TCONS_00088732	XM_014579499.1	cis
TCONS_00088817	XM_014579505.1	cis
TCONS_00088824	XM_006135075.2	cis
TCONS_00088870	XM_006135047.2	cis
TCONS_00089039	XM_006135082.1	cis
TCONS_00089141	XM_006135126.2	cis
TCONS_00089230	XM_006135151.1	cis
TCONS_00089313	XM_006135173.1	cis
TCONS_00089668	XM_014579609.1	cis
TCONS_00089865	XM_006135320.2	cis
TCONS_00089865	XM_006135321.2	cis
TCONS_00089865	XM_006135322.2	cis
TCONS_00089865	XM_014579634.1	cis
TCONS_00089878	XM_006135296.2	cis
TCONS_00089878	XM_014579638.1	cis
TCONS_00089912	XM_014579639.1	cis
TCONS_00090024	XM_014579640.1	cis
TCONS_00090133	XM_006135403.2	cis
TCONS_00090133	XM_006135410.2	cis
TCONS_00090161	XM_006135415.2	cis
TCONS_00090679	XM_006135569.2	cis
TCONS_00091070	XM_014579819.1	cis
TCONS_00091071	XM_014579819.1	cis
TCONS_00091197	XM_006135735.2	cis
TCONS_00091301	XM_006135756.2	cis
TCONS_00091301	XM_014579853.1	cis
TCONS_00091301	XM_014579854.1	cis
TCONS_00091418	XM_006135805.2	cis
TCONS_00091588	XM_006135853.2	cis
TCONS_00091617	XM_006135888.2	cis
TCONS_00091617	XM_014579903.1	cis
TCONS_00091729	XM_014579902.1	cis
TCONS_00091729	XM_014579903.1	cis
TCONS_00091844	XM_006135916.2	cis
TCONS_00091915	XM_006135925.2	cis
TCONS_00092098	XM_014579995.1	cis
TCONS_00092225	XM_006136012.2	cis
TCONS_00092275	XM_006136036.2	cis
TCONS_00092275	XM_006136037.2	cis
TCONS_00092307	XM_006136013.2	cis
TCONS_00092462	XM_014580041.1	cis
TCONS_00093476	XM_006136350.2	cis
TCONS_00093654	XM_006136487.2	cis
TCONS_00093695	XM_014580221.1	cis
TCONS_00093906	XM_006136573.2	cis
TCONS_00093906	XM_006136576.2	cis
TCONS_00093945	XM_006136554.2	cis
TCONS_00093956	XM_006136558.2	cis
TCONS_00094160	XM_006136634.2	cis
TCONS_00094211	XM_014580353.1	cis
TCONS_00094267	XM_014580360.1	cis
TCONS_00094314	XM_006136679.2	cis
TCONS_00094314	XM_006136680.2	cis
TCONS_00094392	XM_006136710.1	cis
TCONS_00094392	XM_014580382.1	cis
TCONS_00094406	XM_014580387.1	cis
TCONS_00094581	XM_006136719.2	cis
TCONS_00094795	XM_006136810.2	cis
TCONS_00095887	XM_006137088.2	cis
TCONS_00095923	XM_006137098.2	cis
TCONS_00095923	XM_006137100.2	cis
TCONS_00095923	XM_014580621.1	cis
TCONS_00096744	XM_006137139.2	cis
TCONS_00096816	XM_006137182.2	cis
TCONS_00096959	XM_014580676.1	cis
TCONS_00097257	XM_006137306.2	cis
TCONS_00097679	XM_006137407.1	cis
TCONS_00097679	XM_006137410.1	cis
TCONS_00097679	XM_006137411.1	cis
TCONS_00097679	XM_014580784.1	cis
TCONS_00097679	XM_014580785.1	cis
TCONS_00097713	XM_014580799.1	cis
TCONS_00097811	XM_006137421.2	cis
TCONS_00097829	XM_014580798.1	cis
TCONS_00097834	XM_006137443.2	cis
TCONS_00097834	XM_006137445.2	cis
TCONS_00098369	XM_014580907.1	cis
TCONS_00098402	XM_006137626.2	cis
TCONS_00098402	XM_006137627.2	cis
TCONS_00098445	XM_006137660.2	cis
TCONS_00098712	XM_006137692.2	cis
TCONS_00098712	XM_006137736.1	cis
TCONS_00098776	XM_006137745.2	cis
TCONS_00098776	XM_006137749.2	cis
TCONS_00098776	XM_014580944.1	cis
TCONS_00098776	XM_014580946.1	cis
TCONS_00098887	XM_006137798.2	cis
TCONS_00099300	XM_006137873.2	cis
TCONS_00099300	XM_014580977.1	cis
TCONS_00099958	XM_014581025.1	cis
TCONS_00100097	XM_006138108.1	cis
TCONS_00100097	XM_006138147.2	cis
TCONS_00100213	XM_006138092.2	cis
TCONS_00100213	XM_006138094.2	cis
TCONS_00100213	XM_006138096.2	cis
TCONS_00100213	XM_014581098.1	cis
TCONS_00100447	XM_014581109.1	cis
TCONS_00100786	XM_006138266.2	cis
TCONS_00101042	XM_006138293.2	cis
TCONS_00101113	XM_014581180.1	cis
TCONS_00101492	XM_014581259.1	cis
TCONS_00101688	XM_014581265.1	cis
TCONS_00101688	XM_014581266.1	cis
TCONS_00101865	XM_014581317.1	cis
TCONS_00101958	XM_014581318.1	cis
TCONS_00101998	XM_006138584.2	cis
TCONS_00102165	XM_006138686.2	cis
TCONS_00102165	XM_006138742.1	cis
TCONS_00102417	XM_014581325.1	cis
TCONS_00102557	XM_014581330.1	cis
TCONS_00102687	XM_006138815.1	cis
TCONS_00102688	XM_006138815.1	cis
TCONS_00103173	XM_006138907.2	cis
TCONS_00103173	XM_006138908.2	cis
TCONS_00103173	XM_006138909.2	cis
TCONS_00103173	XM_014581451.1	cis
TCONS_00103642	XM_006139038.1	cis
TCONS_00103881	XM_014581555.1	cis
TCONS_00103913	XM_006139139.2	cis
TCONS_00104267	XM_006139188.2	cis
TCONS_00104416	XM_006139203.2	cis
TCONS_00104440	XM_006139210.2	cis
TCONS_00104443	XM_006139210.2	cis
TCONS_00104550	XM_014581624.1	cis
TCONS_00104760	XM_006139257.2	cis
TCONS_00104882	XM_014581671.1	cis
TCONS_00104892	XM_006139386.2	cis
TCONS_00105028	XM_006139336.2	cis
TCONS_00105028	XM_014581688.1	cis
TCONS_00105132	XM_014581706.1	cis
TCONS_00105133	XM_014581706.1	cis
TCONS_00105141	XM_014581703.1	cis
TCONS_00105250	XM_006139431.2	cis
TCONS_00105279	XM_006139435.2	cis
TCONS_00105377	XM_006139567.2	cis
TCONS_00105377	XM_014581762.1	cis
TCONS_00105477	XM_006139457.2	cis
TCONS_00105491	XM_006139475.1	cis
XR_001367629.1	XM_014568629.1	cis
XR_001367630.1	XM_006113416.2	cis
XR_001367630.1	XM_006113432.2	cis
XR_001367640.1	XM_006113582.2	cis
XR_001367655.1	XM_006113843.2	cis
XR_001367656.1	XM_014568930.1	cis
XR_001367660.1	XM_006114021.2	cis
XR_001367660.1	XM_006114022.2	cis
XR_001367660.1	XM_014569001.1	cis
XR_001367691.1	XM_014569318.1	cis
XR_001367691.1	XM_014569319.1	cis
XR_001367699.1	XM_006114869.2	cis
XR_001367730.1	XM_014569636.1	cis
XR_001367738.1	XM_014569750.1	cis
XR_001367739.1	XM_006115498.2	cis
XR_001367739.1	XM_006115499.2	cis
XR_001367748.1	XM_014569852.1	cis
XR_001367749.1	XM_014569850.1	cis
XR_001367752.1	XM_014569854.1	cis
XR_001367756.1	XM_014569923.1	cis
XR_001367767.1	XM_006115938.2	cis
XR_001367798.1	XM_014570171.1	cis
XR_001367803.1	XM_006116704.2	cis
XR_001367804.1	XM_006116746.2	cis
XR_001367807.1	XM_006116812.2	cis
XR_001367834.1	XM_006117284.2	cis
XR_001367840.1	XM_006117350.1	cis
XR_001367852.1	XM_006117749.2	cis
XR_001367854.1	XM_006117796.2	cis
XR_001367863.1	XM_006117853.1	cis
XR_001367882.1	XM_006118105.1	cis
XR_001367882.1	XM_006118106.2	cis
XR_001367882.1	XM_006118107.2	cis
XR_001367882.1	XM_014570991.1	cis
XR_001367882.1	XM_014570993.1	cis
XR_001367899.1	XM_014571144.1	cis
XR_001367899.1	XM_014571226.1	cis
XR_001367913.1	XM_006118358.2	cis
XR_001367936.1	XM_006118664.1	cis
XR_001367952.1	XM_006119033.2	cis
XR_001367967.1	XM_006119267.2	cis
XR_001367967.1	XM_006119272.2	cis
XR_001367967.1	XM_014571586.1	cis
XR_001367967.1	XM_014571587.1	cis
XR_001367967.1	XM_014571588.1	cis
XR_001367982.1	NM_001290575.1	cis
XR_001367982.1	XM_014571668.1	cis
XR_001367985.1	XM_006119462.2	cis
XR_001367991.1	XM_006119465.2	cis
XR_001368034.1	XM_006139693.2	cis
XR_001368060.1	XM_014572124.1	cis
XR_001368062.1	XM_014572194.1	cis
XR_001368063.1	XM_006120436.2	cis
XR_001368063.1	XM_006120437.2	cis
XR_001368063.1	XM_014572196.1	cis
XR_001368063.1	XM_014572207.1	cis
XR_001368067.1	XM_014572212.1	cis
XR_001368074.1	XM_006120557.2	cis
XR_001368078.1	XM_006120621.2	cis
XR_001368078.1	XM_014572271.1	cis
XR_001368083.1	XM_006120815.1	cis
XR_001368086.1	XM_006120866.2	cis
XR_001368086.1	XM_014572399.1	cis
XR_001368092.1	XM_006120879.2	cis
XR_001368092.1	XM_014572407.1	cis
XR_001368093.1	XM_006120888.1	cis
XR_001368095.1	XM_014572420.1	cis
XR_001368099.1	XM_014572463.1	cis
XR_001368100.1	XM_006120998.1	cis
XR_001368102.1	XM_014572499.1	cis
XR_001368102.1	XM_014572500.1	cis
XR_001368107.1	XM_006121049.2	cis
XR_001368112.1	XM_006121092.2	cis
XR_001368125.1	XM_014572604.1	cis
XR_001368137.1	XM_014572670.1	cis
XR_001368154.1	XM_006121455.2	cis
XR_001368155.1	XM_014572773.1	cis
XR_001368170.1	XM_014572832.1	cis
XR_001368170.1	XM_014572833.1	cis
XR_001368190.1	XM_006121866.1	cis
XR_001368190.1	XM_006121868.2	cis
XR_001368197.1	XM_006122030.2	cis
XR_001368198.1	XM_014573062.1	cis
XR_001368215.1	XM_006122377.2	cis
XR_001368230.1	XM_014573392.1	cis
XR_001368230.1	XM_014573395.1	cis
XR_001368234.1	XM_006111373.2	cis
XR_001368257.1	XM_006123244.2	cis
XR_001368283.1	XM_014573807.1	cis
XR_001368300.1	XM_006123561.2	cis
XR_001368300.1	XM_006123562.2	cis
XR_001368300.1	XM_006123563.2	cis
XR_001368300.1	XM_006123565.2	cis
XR_001368336.1	XM_014574015.1	cis
XR_001368347.1	XM_006111524.2	cis
XR_001368349.1	XM_006124348.2	cis
XR_001368357.1	XM_014574199.1	cis
XR_001368357.1	XM_014574200.1	cis
XR_001368392.1	XM_014574351.1	cis
XR_001368395.1	XM_014574387.1	cis
XR_001368398.1	XM_014574363.1	cis
XR_001368405.1	XM_006124799.1	cis
XR_001368405.1	XM_014574455.1	cis
XR_001368406.1	XM_006124815.1	cis
XR_001368416.1	XM_006125054.2	cis
XR_001368416.1	XM_014574575.1	cis
XR_001368418.1	XM_006125103.1	cis
XR_001368445.1	XM_014574731.1	cis
XR_001368446.1	XM_014574764.1	cis
XR_001368448.1	XM_006125454.2	cis
XR_001368450.1	XM_006125471.2	cis
XR_001368455.1	XM_006125555.2	cis
XR_001368469.1	XM_014574929.1	cis
XR_001368469.1	XM_014574931.1	cis
XR_001368476.1	XM_006125931.1	cis
XR_001368492.1	XM_006126128.2	cis
XR_001368500.1	XM_006126189.1	cis
XR_001368509.1	XM_014575128.1	cis
XR_001368533.1	XM_006126756.1	cis
XR_001368537.1	XM_006126792.1	cis
XR_001368544.1	XM_006126821.2	cis
XR_001368573.1	XM_006126996.2	cis
XR_001368576.1	XM_006127031.2	cis
XR_001368576.1	XM_014575488.1	cis
XR_001368579.1	XM_014575517.1	cis
XR_001368580.1	XM_014575530.1	cis
XR_001368587.1	XM_006127474.2	cis
XR_001368600.1	XM_006111844.2	cis
XR_001368600.1	XM_006111846.2	cis
XR_001368600.1	XM_006111848.2	cis
XR_001368600.1	XM_014575700.1	cis
XR_001368620.1	XM_006128022.2	cis
XR_001368621.1	XM_014575970.1	cis
XR_001368630.1	XM_006128218.2	cis
XR_001368644.1	XM_006128333.2	cis
XR_001368681.1	XM_006111978.2	cis
XR_001368681.1	XM_006111979.2	cis
XR_001368681.1	XM_006111980.2	cis
XR_001368683.1	XM_006129124.2	cis
XR_001368698.1	XM_014576696.1	cis
XR_001368716.1	XM_006129801.2	cis
XR_001368716.1	XM_014576890.1	cis
XR_001368736.1	XM_014577010.1	cis
XR_001368744.1	XM_006130174.2	cis
XR_001368767.1	XM_014577239.1	cis
XR_001368769.1	XM_006130651.2	cis
XR_001368769.1	XM_006130653.2	cis
XR_001368806.1	XM_006131149.2	cis
XR_001368806.1	XM_014577580.1	cis
XR_001368807.1	XM_014577546.1	cis
XR_001368808.1	XM_014577546.1	cis
XR_001368810.1	XM_006131171.2	cis
XR_001368818.1	XM_014577651.1	cis
XR_001368818.1	XM_014577652.1	cis
XR_001368819.1	XM_014577651.1	cis
XR_001368819.1	XM_014577652.1	cis
XR_001368884.1	XM_006132213.2	cis
XR_001368884.1	XM_014578132.1	cis
XR_001368884.1	XM_014578133.1	cis
XR_001368889.1	XM_006132185.2	cis
XR_001368918.1	XM_014578220.1	cis
XR_001368929.1	XM_014578326.1	cis
XR_001368929.1	XM_014578327.1	cis
XR_001368929.1	XM_014578331.1	cis
XR_001368930.1	XM_014578325.1	cis
XR_001368930.1	XM_014578326.1	cis
XR_001368933.1	XM_006132706.2	cis
XR_001368945.1	XM_014578398.1	cis
XR_001368947.1	XM_014578413.1	cis
XR_001368956.1	XM_006132887.2	cis
XR_001368956.1	XM_006132888.2	cis
XR_001368960.1	XM_006132977.2	cis
XR_001368960.1	XM_014578510.1	cis
XR_001368969.1	XM_014578517.1	cis
XR_001368975.1	XM_006133204.1	cis
XR_001368976.1	XM_006133208.2	cis
XR_001368991.1	XM_014578889.1	cis
XR_001368994.1	XM_014578900.1	cis
XR_001368997.1	XM_006133833.2	cis
XR_001369004.1	XM_006133992.2	cis
XR_001369004.1	XM_006134021.1	cis
XR_001369020.1	XM_006134256.1	cis
XR_001369025.1	XM_014579124.1	cis
XR_001369031.1	XM_014579187.1	cis
XR_001369045.1	XM_014579216.1	cis
XR_001369046.1	XM_014579235.1	cis
XR_001369046.1	XM_014579237.1	cis
XR_001369088.1	XM_006135260.2	cis
XR_001369088.1	XM_014579609.1	cis
XR_001369098.1	XM_006135470.2	cis
XR_001369111.1	XM_014579819.1	cis
XR_001369112.1	XM_014579819.1	cis
XR_001369114.1	XM_006135687.2	cis
XR_001369114.1	XM_014579822.1	cis
XR_001369128.1	XM_014579919.1	cis
XR_001369151.1	XM_014580137.1	cis
XR_001369155.1	XM_006136333.1	cis
XR_001369156.1	XM_006136333.1	cis
XR_001369157.1	XM_006136333.1	cis
XR_001369160.1	XM_014580221.1	cis
XR_001369162.1	XM_006136430.2	cis
XR_001369172.1	XM_006136657.2	cis
XR_001369172.1	XM_014580352.1	cis
XR_001369173.1	XM_014580368.1	cis
XR_001369174.1	XM_014580382.1	cis
XR_001369175.1	XM_014580390.1	cis
XR_001369182.1	XM_006110399.1	cis
XR_001369287.1	XM_006138638.2	cis
XR_001369287.1	XM_006138718.1	cis
XR_001369287.1	XM_014581380.1	cis
XR_001369295.1	XM_006138817.1	cis
XR_001369300.1	XM_014581447.1	cis
XR_001369328.1	XM_006139262.2	cis
XR_001369341.1	XM_006139484.2	cis
XR_001369341.1	XM_006139488.2	cis
XR_001369341.1	XM_014581757.1	cis
XR_001369362.1	XM_006113174.2	cis
XR_331155.2	XM_006110448.2	cis
XR_331169.2	XM_006110641.2	cis
XR_331218.2	XM_014573365.1	cis
XR_331225.2	XM_006111380.2	cis
XR_331243.2	XM_014574795.1	cis
XR_331250.2	XM_006111729.2	cis
XR_331252.2	XM_006111762.2	cis
XR_331252.2	XM_014575242.1	cis
XR_331258.2	XM_014575866.1	cis
XR_331259.2	XM_006111863.2	cis
XR_331262.2	XM_006111978.2	cis
XR_331262.2	XM_006111979.2	cis
XR_331262.2	XM_006111980.2	cis
XR_331294.2	XM_006112449.2	cis
XR_331294.2	XM_014578976.1	cis
XR_331299.2	XM_006112603.2	cis
XR_331358.2	XM_006113416.2	cis
XR_331358.2	XM_006113432.2	cis
XR_331360.2	XM_014568670.1	cis
XR_331360.2	XM_014568675.1	cis
XR_331378.2	XM_006113746.2	cis
XR_331378.2	XM_006113747.2	cis
XR_331404.2	XM_006114238.2	cis
XR_331407.1	XM_014569091.1	cis
XR_331464.1	XM_006114850.2	cis
XR_331466.1	XM_014569441.1	cis
XR_331513.1	XM_014569772.1	cis
XR_331523.1	XM_014569850.1	cis
XR_331530.1	XM_006115860.1	cis
XR_331530.1	XM_014569920.1	cis
XR_331592.1	XM_014570295.1	cis
XR_331607.2	XM_006117012.2	cis
XR_331607.2	XM_006117013.2	cis
XR_331607.2	XM_014570425.1	cis
XR_331614.2	XM_006117232.2	cis
XR_331740.1	XM_006118866.1	cis
XR_331759.2	XM_014571559.1	cis
XR_331760.2	XM_006119202.2	cis
XR_331760.2	XM_014571562.1	cis
XR_331780.2	XM_014571764.1	cis
XR_331813.2	XM_014571889.1	cis
XR_331822.2	XM_006119951.2	cis
XR_331826.2	XM_014571970.1	cis
XR_331858.2	XM_006120545.2	cis
XR_331858.2	XM_006120546.2	cis
XR_331858.2	XM_006120552.2	cis
XR_331858.2	XM_014572236.1	cis
XR_331858.2	XM_014572237.1	cis
XR_331887.2	XM_014572465.1	cis
XR_331888.2	XM_014572465.1	cis
XR_331890.2	XM_014572480.1	cis
XR_331890.2	XM_014572491.1	cis
XR_331939.2	XM_014572803.1	cis
XR_331941.1	XM_014572811.1	cis
XR_331962.2	XM_006121669.2	cis
XR_331964.2	XM_014572852.1	cis
XR_332007.2	XM_014573047.1	cis
XR_332007.2	XM_014573048.1	cis
XR_332034.2	XM_006122462.2	cis
XR_332073.2	XM_006123153.2	cis
XR_332083.2	XM_006123319.1	cis
XR_332091.2	XM_014573783.1	cis
XR_332091.2	XM_014573784.1	cis
XR_332095.2	XM_006123507.2	cis
XR_332116.2	XM_006123679.1	cis
XR_332118.2	XM_014573892.1	cis
XR_332132.2	XM_006123888.2	cis
XR_332132.2	XM_014573968.1	cis
XR_332134.2	XM_006123894.2	cis
XR_332134.2	XM_014573970.1	cis
XR_332166.2	XM_006124509.2	cis
XR_332186.1	XM_006124766.1	cis
XR_332188.2	XM_006124779.2	cis
XR_332197.2	XM_014574593.1	cis
XR_332197.2	XM_014574594.1	cis
XR_332209.2	XM_006125311.2	cis
XR_332213.2	XM_006125359.1	cis
XR_332247.2	XM_006125845.2	cis
XR_332255.2	XM_006125951.1	cis
XR_332255.2	XM_006125952.1	cis
XR_332286.2	XM_006126365.2	cis
XR_332295.2	XM_006126477.2	cis
XR_332295.2	XM_006126478.2	cis
XR_332295.2	XM_006126479.2	cis
XR_332295.2	XM_006126480.2	cis
XR_332295.2	XM_006126481.2	cis
XR_332314.2	XM_014575362.1	cis
XR_332321.2	XM_014575461.1	cis
XR_332326.1	XM_014575493.1	cis
XR_332432.2	XM_006128571.2	cis
XR_332436.2	XM_006128586.2	cis
XR_332482.2	XM_006129115.2	cis
XR_332482.2	XM_014576549.1	cis
XR_332484.1	XM_014576545.1	cis
XR_332494.2	XM_006129312.2	cis
XR_332494.2	XM_006129313.2	cis
XR_332494.2	XM_006129316.2	cis
XR_332494.2	XM_014576659.1	cis
XR_332506.2	XM_014576783.1	cis
XR_332520.2	XM_014576836.1	cis
XR_332569.2	XM_006130627.2	cis
XR_332569.2	XM_014577252.1	cis
XR_332582.2	XM_006130828.1	cis
XR_332582.2	XM_014577368.1	cis
XR_332582.2	XM_014577369.1	cis
XR_332596.1	XM_006131188.2	cis
XR_332596.1	XM_006131189.2	cis
XR_332618.2	XM_006131703.2	cis
XR_332646.2	XM_006132014.2	cis
XR_332664.2	XM_014578175.1	cis
XR_332664.2	XM_014578176.1	cis
XR_332694.2	XM_006132469.2	cis
XR_332725.2	XM_006133268.1	cis
XR_332729.2	XM_014578669.1	cis
XR_332741.2	XM_006133380.2	cis
XR_332754.2	XM_006133750.2	cis
XR_332765.2	XM_006133837.2	cis
XR_332767.2	XM_006133873.2	cis
XR_332767.2	XM_014578946.1	cis
XR_332796.2	XM_006134256.1	cis
XR_332796.2	XM_006134282.2	cis
XR_332800.2	XM_014579124.1	cis
XR_332821.1	XM_006134487.2	cis
XR_332821.1	XM_006134488.2	cis
XR_332843.2	XM_006134753.2	cis
XR_332843.2	XM_014579343.1	cis
XR_332883.1	XM_006135569.2	cis
XR_332936.2	XM_006136703.2	cis
XR_332936.2	XM_014580381.1	cis
XR_332937.1	XM_006136710.1	cis
XR_332937.1	XM_014580382.1	cis
XR_332938.1	XM_014580387.1	cis
XR_332975.2	XM_014580672.1	cis
XR_333024.2	XM_006137879.1	cis
XR_333027.1	XM_006137975.1	cis
XR_333027.1	XM_014581019.1	cis
XR_333042.1	XM_006138309.2	cis
XR_333047.2	XM_014581176.1	cis
XR_333061.1	XM_006138386.2	cis
XR_333061.1	XM_014581201.1	cis
XR_333061.1	XM_014581228.1	cis
XR_333104.2	XM_006139038.1	cis
XR_333108.2	XM_006139109.1	cis
XR_333128.2	XM_006139361.2	cis
XR_333140.2	XM_006139523.2	cis
XR_333140.2	XM_006139524.2	cis
