# Supplementary material for: Screening and characterisation of sex differentiation-related long non-coding RNAs in Chinese soft-shell turtle (Pelodiscus sinensis)
Source: Sci Rep. 2018 Jun 5;8:8630. doi: 10.1038/s41598-018-26841-3 (PMC5988831; doi:10.1038/s41598-018-26841-3)
Supplement: Supplementary file 7 — Dataset 6 [file 41598_2018_26841_MOESM7_ESM.xls]

TCONS_00000105	XM_006116492.2	trans
TCONS_00000105	XM_006119789.1	trans
TCONS_00000106	XM_006119622.2	trans
TCONS_00000106	XM_006134617.2	trans
TCONS_00000126	XM_006120114.2	trans
TCONS_00000126	XM_006135258.2	trans
TCONS_00000136	XM_014576155.1	trans
TCONS_00000136	XM_014576612.1	trans
TCONS_00000171	XM_006119739.1	trans
TCONS_00000171	XM_014568913.1	trans
TCONS_00000180	XM_006123951.2	trans
TCONS_00000180	XM_006127677.2	trans
TCONS_00000223	XM_006110618.2	trans
TCONS_00000223	XM_006114608.2	trans
TCONS_00000229	XM_006115411.2	trans
TCONS_00000229	XM_006128190.2	trans
TCONS_00000230	XM_006123999.2	trans
TCONS_00000230	XM_014580127.1	trans
TCONS_00000231	XM_006134617.2	trans
TCONS_00000255	XM_006129043.2	trans
TCONS_00000255	XM_006136724.1	trans
TCONS_00000279	XM_006134386.2	trans
TCONS_00000279	XM_006135103.2	trans
TCONS_00000312	XM_006117959.1	trans
TCONS_00000312	XM_014579917.1	trans
TCONS_00000324	XM_006123966.2	trans
TCONS_00000324	XM_014573478.1	trans
TCONS_00000391	XM_006121068.1	trans
TCONS_00000391	XM_014575901.1	trans
TCONS_00000410	XM_006119085.2	trans
TCONS_00000410	XM_014577120.1	trans
TCONS_00000433	XM_006112383.2	trans
TCONS_00000433	XM_014580106.1	trans
TCONS_00000452	XM_014572232.1	trans
TCONS_00000480	XM_006117885.2	trans
TCONS_00000480	XM_006120286.2	trans
TCONS_00000519	XM_014571757.1	trans
TCONS_00000519	XM_014572495.1	trans
TCONS_00000582	XM_006111004.2	trans
TCONS_00000582	XM_014579766.1	trans
TCONS_00000651	XM_006112223.2	trans
TCONS_00000651	XM_006114725.2	trans
TCONS_00000678	XM_014572705.1	trans
TCONS_00000678	XM_014579679.1	trans
TCONS_00000681	XM_006114928.2	trans
TCONS_00000681	XM_006128679.2	trans
TCONS_00000707	XM_014575908.1	trans
TCONS_00000707	XM_014576622.1	trans
TCONS_00000712	XM_006133076.2	trans
TCONS_00000712	XM_014572181.1	trans
TCONS_00000773	XM_006118165.1	trans
TCONS_00000773	XM_014571524.1	trans
TCONS_00000774	XM_006125523.2	trans
TCONS_00000774	XM_006128789.2	trans
TCONS_00000775	XM_014576545.1	trans
TCONS_00000775	XM_014579091.1	trans
TCONS_00000776	XM_006131829.2	trans
TCONS_00000776	XM_014576321.1	trans
TCONS_00000786	XM_006131300.2	trans
TCONS_00000786	XM_014571562.1	trans
TCONS_00000788	XM_006113607.2	trans
TCONS_00000788	XM_006118935.2	trans
TCONS_00000794	XM_006115867.2	trans
TCONS_00000794	XM_014580783.1	trans
TCONS_00000872	XM_006121177.2	trans
TCONS_00000872	XM_014572987.1	trans
TCONS_00000873	XM_014572738.1	trans
TCONS_00000873	XM_014575832.1	trans
TCONS_00000911	XM_006135885.2	trans
TCONS_00000911	XM_014569039.1	trans
TCONS_00000954	XM_006110618.2	trans
TCONS_00000954	XM_006116369.2	trans
TCONS_00000955	XM_006120582.2	trans
TCONS_00000955	XM_014571229.1	trans
TCONS_00000958	XM_006132277.2	trans
TCONS_00000958	XM_006137035.2	trans
TCONS_00000959	XM_006123457.2	trans
TCONS_00000959	XM_006130651.2	trans
TCONS_00000978	XM_006111074.2	trans
TCONS_00000978	XM_014575222.1	trans
TCONS_00000979	XM_006128297.2	trans
TCONS_00000979	XM_006139145.2	trans
TCONS_00001008	XM_006120387.2	trans
TCONS_00001008	XM_014570257.1	trans
TCONS_00001053	XM_006114499.2	trans
TCONS_00001053	XM_006135253.2	trans
TCONS_00001115	XM_006117554.1	trans
TCONS_00001115	XM_006139304.2	trans
TCONS_00001246	XM_014577332.1	trans
TCONS_00001246	XM_014581065.1	trans
TCONS_00001297	XM_006113628.2	trans
TCONS_00001297	XM_006135196.2	trans
TCONS_00001335	XM_006113628.2	trans
TCONS_00001335	XM_014568753.1	trans
TCONS_00001338	XM_006128455.2	trans
TCONS_00001338	XM_006132953.2	trans
TCONS_00001342	XM_006119730.1	trans
TCONS_00001342	XM_006129498.1	trans
TCONS_00001343	XM_006136126.2	trans
TCONS_00001343	XM_014580045.1	trans
TCONS_00001438	XM_006116474.2	trans
TCONS_00001438	XM_014574845.1	trans
TCONS_00001439	XM_006114490.2	trans
TCONS_00001439	XM_014578571.1	trans
TCONS_00001448	XM_006121503.2	trans
TCONS_00001448	XM_014579840.1	trans
TCONS_00001500	XM_006121815.2	trans
TCONS_00001500	XM_014576945.1	trans
TCONS_00001522	XM_006120191.2	trans
TCONS_00001522	XM_006125878.2	trans
TCONS_00001523	XM_006111327.2	trans
TCONS_00001523	XM_006137519.2	trans
TCONS_00001539	XM_014569851.1	trans
TCONS_00001539	XM_014577405.1	trans
TCONS_00001544	XM_014575523.1	trans
TCONS_00001544	XM_014577819.1	trans
TCONS_00001655	XM_006138855.2	trans
TCONS_00001655	XM_014574654.1	trans
TCONS_00001656	XM_006134431.2	trans
TCONS_00001656	XM_006134514.2	trans
TCONS_00001668	XM_006130432.2	trans
TCONS_00001668	XM_014573478.1	trans
TCONS_00001671	XM_006117080.2	trans
TCONS_00001671	XM_006137618.2	trans
TCONS_00001672	XM_006123450.2	trans
TCONS_00001672	XM_006131173.2	trans
TCONS_00001689	XM_014569880.1	trans
TCONS_00001689	XM_014574173.1	trans
TCONS_00001691	XM_006125497.2	trans
TCONS_00001691	XM_014581666.1	trans
TCONS_00001693	XM_006134617.2	trans
TCONS_00001709	XM_006114169.2	trans
TCONS_00001709	XM_014581679.1	trans
TCONS_00001710	XM_006110556.2	trans
TCONS_00001710	XM_006128631.2	trans
TCONS_00001741	XM_006116926.2	trans
TCONS_00001741	XM_006121120.2	trans
TCONS_00001742	XM_006139273.2	trans
TCONS_00001742	XM_014570571.1	trans
TCONS_00001754	XM_006133948.2	trans
TCONS_00001754	XM_014575548.1	trans
TCONS_00001852	XM_006130828.1	trans
TCONS_00001852	XM_014576884.1	trans
TCONS_00001877	XM_006120955.1	trans
TCONS_00001877	XM_006126199.2	trans
TCONS_00001903	XM_006118803.1	trans
TCONS_00001904	XM_006127343.2	trans
TCONS_00001904	XM_014573455.1	trans
TCONS_00001907	XM_014580132.1	trans
TCONS_00001908	XM_006113628.2	trans
TCONS_00001908	XM_014580031.1	trans
TCONS_00001928	XM_006129313.2	trans
TCONS_00001928	XM_006138703.2	trans
TCONS_00001938	XM_006111532.2	trans
TCONS_00001938	XM_006139147.2	trans
TCONS_00001980	XM_006136056.2	trans
TCONS_00001980	XM_006137373.2	trans
TCONS_00002045	XM_006124701.1	trans
TCONS_00002045	XM_014568792.1	trans
TCONS_00002083	XM_006116674.2	trans
TCONS_00002083	XM_006124643.2	trans
TCONS_00002108	XM_006110898.2	trans
TCONS_00002108	XM_006134973.1	trans
TCONS_00002115	XM_006118279.2	trans
TCONS_00002115	XM_006128428.2	trans
TCONS_00002170	XM_006115310.2	trans
TCONS_00002170	XM_006127352.2	trans
TCONS_00002173	XM_006114348.1	trans
TCONS_00002173	XM_006122721.2	trans
TCONS_00002256	XM_006137864.2	trans
TCONS_00002256	XM_014580683.1	trans
TCONS_00002289	XM_006124782.2	trans
TCONS_00002289	XM_006126527.2	trans
TCONS_00002329	XM_006125804.1	trans
TCONS_00002329	XM_014577570.1	trans
TCONS_00002351	XM_006124597.1	trans
TCONS_00002351	XM_006139476.2	trans
TCONS_00002436	XM_014575302.1	trans
TCONS_00002436	XM_014576115.1	trans
TCONS_00002441	XM_006120006.1	trans
TCONS_00002441	XM_006133375.2	trans
TCONS_00002511	XM_006117988.2	trans
TCONS_00002511	XM_006133393.1	trans
TCONS_00002512	XM_006111640.2	trans
TCONS_00002512	XM_006127299.2	trans
TCONS_00002537	XM_006111981.2	trans
TCONS_00002537	XM_014580551.1	trans
TCONS_00002542	XM_006120705.2	trans
TCONS_00002542	XM_014577431.1	trans
TCONS_00002543	XM_006115446.2	trans
TCONS_00002543	XM_006137753.2	trans
TCONS_00002552	XM_006113628.2	trans
TCONS_00002552	XM_006128091.2	trans
TCONS_00002553	XM_006133323.2	trans
TCONS_00002553	XM_014579236.1	trans
TCONS_00002568	XM_006119367.2	trans
TCONS_00002568	XM_006128681.2	trans
TCONS_00002575	XM_014572368.1	trans
TCONS_00002575	XM_014574718.1	trans
TCONS_00002576	XM_006114176.2	trans
TCONS_00002576	XM_006125261.2	trans
TCONS_00002608	XM_006114869.2	trans
TCONS_00002608	XM_006121450.2	trans
TCONS_00002649	XM_006122826.2	trans
TCONS_00002649	XM_014569392.1	trans
TCONS_00002746	XM_006113503.2	trans
TCONS_00002746	XM_006136019.2	trans
TCONS_00002774	XM_006127734.2	trans
TCONS_00002774	XM_006132277.2	trans
TCONS_00002867	XM_006134740.2	trans
TCONS_00002867	XM_014576121.1	trans
TCONS_00002868	XM_006138818.2	trans
TCONS_00002868	XM_014580941.1	trans
TCONS_00002893	XM_006112456.2	trans
TCONS_00002893	XM_006121537.2	trans
TCONS_00002896	XM_014569187.1	trans
TCONS_00002896	XM_014577253.1	trans
TCONS_00002899	XM_006119786.1	trans
TCONS_00002899	XM_006121528.2	trans
TCONS_00002919	XM_006136588.2	trans
TCONS_00002919	XM_014570898.1	trans
TCONS_00003070	XM_006112642.2	trans
TCONS_00003070	XM_014571842.1	trans
TCONS_00003159	XM_006127352.2	trans
TCONS_00003159	XM_006138202.2	trans
TCONS_00003161	XM_006111675.1	trans
TCONS_00003161	XM_006123028.2	trans
TCONS_00003169	XM_006127797.1	trans
TCONS_00003173	XM_006110690.1	trans
TCONS_00003173	XM_014581655.1	trans
TCONS_00003184	XM_006134831.1	trans
TCONS_00003184	XM_006139351.2	trans
TCONS_00003226	XM_006112143.2	trans
TCONS_00003226	XM_006139441.2	trans
TCONS_00003228	XM_006125799.2	trans
TCONS_00003228	XM_014571838.1	trans
TCONS_00003253	XM_006132060.2	trans
TCONS_00003253	XM_014581513.1	trans
TCONS_00003336	XM_006113628.2	trans
TCONS_00003347	XM_006122577.2	trans
TCONS_00003347	XM_014572232.1	trans
TCONS_00003348	XM_006113461.2	trans
TCONS_00003348	XM_014571255.1	trans
TCONS_00003363	XM_006113628.2	trans
TCONS_00003363	XM_006115629.2	trans
TCONS_00003365	XM_006122380.1	trans
TCONS_00003365	XM_014575526.1	trans
TCONS_00003410	XM_006136477.1	trans
TCONS_00003410	XM_014578831.1	trans
TCONS_00003418	XM_006128599.2	trans
TCONS_00003418	XM_006128733.2	trans
TCONS_00003436	XM_006134139.2	trans
TCONS_00003436	XM_014579866.1	trans
TCONS_00003451	XM_006114363.2	trans
TCONS_00003451	XM_006120993.2	trans
TCONS_00003467	XM_014569274.1	trans
TCONS_00003467	XM_014571432.1	trans
TCONS_00003666	XM_014570800.1	trans
TCONS_00003666	XM_014579518.1	trans
TCONS_00003669	XM_006139356.2	trans
TCONS_00003669	XM_014573393.1	trans
TCONS_00003697	XM_006111981.2	trans
TCONS_00003697	XM_014576273.1	trans
TCONS_00003731	XM_006139060.2	trans
TCONS_00003731	XM_014579207.1	trans
TCONS_00003733	XM_006136905.2	trans
TCONS_00003733	XM_014574845.1	trans
TCONS_00003738	XM_006129172.2	trans
TCONS_00003738	XM_006137737.2	trans
TCONS_00003749	XM_006128983.2	trans
TCONS_00003749	XM_006134852.2	trans
TCONS_00003764	XM_006120264.2	trans
TCONS_00003764	XM_014578066.1	trans
TCONS_00003765	XM_006120264.2	trans
TCONS_00003765	XM_014578066.1	trans
TCONS_00003790	XM_006124344.2	trans
TCONS_00003790	XM_006139214.2	trans
TCONS_00003825	XM_006128940.2	trans
TCONS_00003825	XM_006136747.2	trans
TCONS_00003859	XM_006122807.1	trans
TCONS_00003859	XM_014580256.1	trans
TCONS_00003898	XM_006139395.2	trans
TCONS_00003898	XM_014572198.1	trans
TCONS_00003926	XM_006115214.2	trans
TCONS_00003926	XM_006139422.2	trans
TCONS_00003927	XM_006114243.2	trans
TCONS_00003927	XM_014571963.1	trans
TCONS_00003928	XM_006133611.2	trans
TCONS_00003928	XM_006139206.2	trans
TCONS_00003970	XM_006115390.2	trans
TCONS_00003970	XM_006115892.2	trans
TCONS_00003991	XM_006137447.2	trans
TCONS_00003991	XM_014577115.1	trans
TCONS_00003994	XM_006132277.2	trans
TCONS_00003994	XM_014579900.1	trans
TCONS_00004043	XM_006118764.2	trans
TCONS_00004043	XM_006125309.2	trans
TCONS_00004044	XM_014569235.1	trans
TCONS_00004044	XM_014569944.1	trans
TCONS_00004045	XM_006112649.2	trans
TCONS_00004045	XM_014575093.1	trans
TCONS_00004158	XM_006115011.2	trans
TCONS_00004158	XM_006125179.2	trans
TCONS_00004159	XM_006119532.2	trans
TCONS_00004159	XM_014578111.1	trans
TCONS_00004170	XM_006120447.2	trans
TCONS_00004170	XM_014572471.1	trans
TCONS_00004173	XM_006134617.2	trans
TCONS_00004178	XM_014572158.1	trans
TCONS_00004178	XM_014578169.1	trans
TCONS_00004260	XM_006112118.2	trans
TCONS_00004260	XM_006137784.2	trans
TCONS_00004261	XM_006124701.1	trans
TCONS_00004261	XM_006137300.2	trans
TCONS_00004262	XM_006111103.2	trans
TCONS_00004262	XM_006116395.2	trans
TCONS_00004344	XM_006131088.2	trans
TCONS_00004344	XM_006136359.2	trans
TCONS_00004454	XM_014580683.1	trans
TCONS_00004454	XM_014581068.1	trans
TCONS_00004539	XM_006125084.2	trans
TCONS_00004539	XM_014569886.1	trans
TCONS_00004544	XM_006110759.2	trans
TCONS_00004544	XM_006117020.2	trans
TCONS_00004547	XM_014578500.1	trans
TCONS_00004549	XM_006136081.2	trans
TCONS_00004549	XM_006139528.2	trans
TCONS_00004550	XM_006120637.2	trans
TCONS_00004550	XM_014576350.1	trans
TCONS_00004560	XM_006113628.2	trans
TCONS_00004560	XM_014568753.1	trans
TCONS_00004586	XM_006136172.2	trans
TCONS_00004586	XM_014573688.1	trans
TCONS_00004587	XM_006138792.2	trans
TCONS_00004587	XM_014579889.1	trans
TCONS_00004644	XM_006121045.2	trans
TCONS_00004644	XM_006133841.2	trans
TCONS_00004648	XM_006124820.2	trans
TCONS_00004648	XM_014570330.1	trans
TCONS_00004695	XM_006113113.2	trans
TCONS_00004695	XM_006114232.2	trans
TCONS_00004708	XM_006115950.2	trans
TCONS_00004708	XM_006121407.2	trans
TCONS_00004815	XM_006127761.2	trans
TCONS_00004816	XM_006138105.2	trans
TCONS_00004816	XM_006139539.2	trans
TCONS_00004828	XM_006115798.2	trans
TCONS_00004828	XM_014569741.1	trans
TCONS_00004860	XM_014574210.1	trans
TCONS_00004860	XM_014581020.1	trans
TCONS_00004888	XM_006117490.2	trans
TCONS_00004888	XM_006118763.1	trans
TCONS_00004895	XM_006128235.2	trans
TCONS_00004895	XM_014579875.1	trans
TCONS_00004920	XM_006130651.2	trans
TCONS_00004920	XM_006133778.1	trans
TCONS_00004921	XM_006130651.2	trans
TCONS_00004921	XM_006136099.2	trans
TCONS_00004926	XM_006113359.2	trans
TCONS_00004926	XM_006128688.2	trans
TCONS_00004931	XM_006121129.2	trans
TCONS_00004931	XM_014571255.1	trans
TCONS_00004977	XM_006118870.2	trans
TCONS_00004977	XM_006129339.2	trans
TCONS_00005030	XM_006110285.2	trans
TCONS_00005030	XM_006135948.2	trans
TCONS_00005092	XM_014579280.1	trans
TCONS_00005092	XM_014581068.1	trans
TCONS_00005093	XM_006118803.1	trans
TCONS_00005109	XM_006119723.1	trans
TCONS_00005109	XM_014579335.1	trans
TCONS_00005110	XM_006137994.2	trans
TCONS_00005110	XM_014574173.1	trans
TCONS_00005125	XM_006110545.2	trans
TCONS_00005125	XM_006134231.2	trans
TCONS_00005150	XM_006130083.1	trans
TCONS_00005150	XM_014576088.1	trans
TCONS_00005174	XM_006118816.2	trans
TCONS_00005174	XM_006135885.2	trans
TCONS_00005184	XM_014572505.1	trans
TCONS_00005184	XM_014577774.1	trans
TCONS_00005195	XM_006113628.2	trans
TCONS_00005195	XM_006135196.2	trans
TCONS_00005227	XM_006116463.2	trans
TCONS_00005227	XM_006130651.2	trans
TCONS_00005230	XM_006134617.2	trans
TCONS_00005231	XM_014574173.1	trans
TCONS_00005231	XM_014580005.1	trans
TCONS_00005253	XM_006134831.1	trans
TCONS_00005253	XM_014576646.1	trans
TCONS_00005254	XM_006138296.2	trans
TCONS_00005254	XM_006139273.2	trans
TCONS_00005262	XM_014575633.1	trans
TCONS_00005262	XM_014579875.1	trans
TCONS_00005263	XM_006113628.2	trans
TCONS_00005263	XM_006118154.2	trans
TCONS_00005268	XM_006123563.2	trans
TCONS_00005268	XM_006138181.2	trans
TCONS_00005279	XM_006123651.2	trans
TCONS_00005279	XM_006135675.2	trans
TCONS_00005292	XM_006121600.1	trans
TCONS_00005292	XM_014578193.1	trans
TCONS_00005307	XM_006112212.2	trans
TCONS_00005307	XM_014580098.1	trans
TCONS_00005312	XM_006123780.2	trans
TCONS_00005312	XM_014568859.1	trans
TCONS_00005313	XM_006131900.2	trans
TCONS_00005313	XM_006134076.2	trans
TCONS_00005314	XM_006111981.2	trans
TCONS_00005314	XM_014576004.1	trans
TCONS_00005326	XM_014568821.1	trans
TCONS_00005326	XM_014569886.1	trans
TCONS_00005342	XM_006111453.2	trans
TCONS_00005342	XM_006114951.2	trans
TCONS_00005349	XM_006111510.2	trans
TCONS_00005349	XM_006129780.2	trans
TCONS_00005366	XM_006112295.2	trans
TCONS_00005366	XM_006137192.2	trans
TCONS_00005384	XM_006138351.2	trans
TCONS_00005384	XM_014571574.1	trans
TCONS_00005385	XM_006132962.2	trans
TCONS_00005385	XM_006137529.2	trans
TCONS_00005397	XM_006135745.2	trans
TCONS_00005397	XM_006136727.1	trans
TCONS_00005492	XM_006130932.2	trans
TCONS_00005492	XM_006138678.2	trans
TCONS_00005508	XM_006128847.2	trans
TCONS_00005508	XM_006136077.2	trans
TCONS_00005557	XM_006130281.1	trans
TCONS_00005557	XM_014569028.1	trans
TCONS_00005704	XM_006137528.2	trans
TCONS_00005704	XM_014572154.1	trans
TCONS_00005721	XM_006127916.2	trans
TCONS_00005721	XM_014571257.1	trans
TCONS_00005722	XM_014580997.1	trans
TCONS_00005722	XM_014581083.1	trans
TCONS_00005733	XM_006126758.2	trans
TCONS_00005733	XM_014570748.1	trans
TCONS_00005734	XM_006117205.2	trans
TCONS_00005734	XM_014569179.1	trans
TCONS_00005740	XM_006115763.2	trans
TCONS_00005740	XM_006127167.1	trans
TCONS_00005742	XM_006119165.1	trans
TCONS_00005742	XM_006133877.2	trans
TCONS_00005746	XM_006113628.2	trans
TCONS_00005746	XM_014579787.1	trans
TCONS_00005804	XM_006122121.2	trans
TCONS_00005804	XM_006134849.2	trans
TCONS_00005805	XM_006112868.2	trans
TCONS_00005805	XM_006130651.2	trans
TCONS_00005823	XM_006119483.2	trans
TCONS_00005823	XM_006130002.2	trans
TCONS_00005825	XM_006130893.2	trans
TCONS_00005825	XM_014569656.1	trans
TCONS_00005843	XM_006125958.2	trans
TCONS_00005843	XM_014576022.1	trans
TCONS_00005844	XM_006111619.2	trans
TCONS_00005844	XM_006116621.2	trans
TCONS_00005855	XM_006124216.2	trans
TCONS_00005855	XM_014576144.1	trans
TCONS_00005856	XM_014575925.1	trans
TCONS_00005856	XM_014579643.1	trans
TCONS_00005926	XM_006122462.2	trans
TCONS_00005926	XM_006130370.2	trans
TCONS_00005943	XM_006125569.2	trans
TCONS_00005943	XM_014573833.1	trans
TCONS_00005971	XM_006111950.2	trans
TCONS_00005971	XM_006126817.2	trans
TCONS_00005997	XM_006121412.2	trans
TCONS_00005997	XM_014572497.1	trans
TCONS_00006034	XM_006135410.2	trans
TCONS_00006034	XM_014580651.1	trans
TCONS_00006049	XM_006126878.1	trans
TCONS_00006049	XM_006130281.1	trans
TCONS_00006054	XM_006124888.2	trans
TCONS_00006054	XM_006137757.1	trans
TCONS_00006077	XM_006112718.2	trans
TCONS_00006077	XM_006132838.2	trans
TCONS_00006081	XM_006113628.2	trans
TCONS_00006081	XM_014576354.1	trans
TCONS_00006118	XM_014572232.1	trans
TCONS_00006118	XM_014578953.1	trans
TCONS_00006130	XM_006119625.2	trans
TCONS_00006130	XM_014571889.1	trans
TCONS_00006134	XM_006128681.2	trans
TCONS_00006134	XM_014574650.1	trans
TCONS_00006158	XM_006130432.2	trans
TCONS_00006158	XM_014573478.1	trans
TCONS_00006271	XM_006129274.1	trans
TCONS_00006271	XM_014574655.1	trans
TCONS_00006305	XM_006119085.2	trans
TCONS_00006305	XM_014574186.1	trans
TCONS_00006311	XM_006120382.1	trans
TCONS_00006311	XM_006136056.2	trans
TCONS_00006318	XM_006130434.1	trans
TCONS_00006318	XM_014575464.1	trans
TCONS_00006319	XM_006118803.1	trans
TCONS_00006341	XM_006121045.2	trans
TCONS_00006341	XM_014575877.1	trans
TCONS_00006342	XM_006110399.1	trans
TCONS_00006342	XM_006118803.1	trans
TCONS_00006343	XM_006118803.1	trans
TCONS_00006343	XM_006137256.2	trans
TCONS_00006344	XM_006139144.2	trans
TCONS_00006344	XM_014579875.1	trans
TCONS_00006345	XM_014574173.1	trans
TCONS_00006345	XM_014575625.1	trans
TCONS_00006353	XM_006137914.2	trans
TCONS_00006353	XM_014580940.1	trans
TCONS_00006470	XM_006134757.2	trans
TCONS_00006470	XM_014572321.1	trans
TCONS_00006473	XM_006117775.2	trans
TCONS_00006473	XM_006127274.2	trans
TCONS_00006546	XM_006113487.2	trans
TCONS_00006546	XM_014578268.1	trans
TCONS_00006563	XM_006110751.1	trans
TCONS_00006563	XM_006139273.2	trans
TCONS_00006574	XM_006118262.1	trans
TCONS_00006574	XM_014576376.1	trans
TCONS_00006616	XM_006113030.2	trans
TCONS_00006616	XM_014578297.1	trans
TCONS_00006649	XM_014572381.1	trans
TCONS_00006649	XM_014581839.1	trans
TCONS_00006650	XM_014568738.1	trans
TCONS_00006650	XM_014579827.1	trans
TCONS_00006684	XM_014579280.1	trans
TCONS_00006684	XM_014581068.1	trans
TCONS_00006709	XM_006110630.2	trans
TCONS_00006709	XM_006124643.2	trans
TCONS_00006710	XM_006139273.2	trans
TCONS_00006710	XM_014569929.1	trans
TCONS_00006712	XM_006110180.2	trans
TCONS_00006712	XM_014578470.1	trans
TCONS_00006714	XM_006118803.1	trans
TCONS_00006742	XM_006117574.2	trans
TCONS_00006742	XM_014572601.1	trans
TCONS_00006744	XM_014577729.1	trans
TCONS_00006744	XM_014581525.1	trans
TCONS_00006840	XM_014569687.1	trans
TCONS_00006840	XM_014575399.1	trans
TCONS_00006848	XM_006118590.2	trans
TCONS_00006848	XM_006138109.2	trans
TCONS_00006909	XM_006138535.2	trans
TCONS_00006909	XM_014575185.1	trans
TCONS_00006924	XM_006117999.2	trans
TCONS_00006924	XM_014577198.1	trans
TCONS_00006962	XM_006115662.2	trans
TCONS_00006962	XM_006125209.2	trans
TCONS_00007043	XM_006112145.2	trans
TCONS_00007043	XM_014581248.1	trans
TCONS_00007053	XM_006116997.2	trans
TCONS_00007053	XM_006130240.2	trans
TCONS_00007074	XM_006111438.2	trans
TCONS_00007074	XM_006132256.2	trans
TCONS_00007075	XM_006113628.2	trans
TCONS_00007075	XM_006135822.2	trans
TCONS_00007076	XM_006121461.2	trans
TCONS_00007076	XM_006133575.2	trans
TCONS_00007084	XM_006114348.1	trans
TCONS_00007084	XM_014578954.1	trans
TCONS_00007106	XM_006111631.2	trans
TCONS_00007106	XM_006131408.2	trans
TCONS_00007117	XM_006132843.1	trans
TCONS_00007117	XM_014578513.1	trans
TCONS_00007120	XM_006113450.2	trans
TCONS_00007120	XM_014571932.1	trans
TCONS_00007215	XM_006113628.2	trans
TCONS_00007215	XM_006123562.2	trans
TCONS_00007217	XM_006113654.2	trans
TCONS_00007217	XM_006136405.2	trans
TCONS_00007239	XM_006133508.2	trans
TCONS_00007239	XM_014571311.1	trans
TCONS_00007240	XM_014569274.1	trans
TCONS_00007240	XM_014570387.1	trans
TCONS_00007241	XM_006122665.2	trans
TCONS_00007241	XM_014577864.1	trans
TCONS_00007275	XM_006120568.2	trans
TCONS_00007275	XM_014580475.1	trans
TCONS_00007281	XM_006134617.2	trans
TCONS_00007282	XM_006126391.2	trans
TCONS_00007282	XM_014574600.1	trans
TCONS_00007330	XM_014574097.1	trans
TCONS_00007330	XM_014574131.1	trans
TCONS_00007377	XM_006118181.2	trans
TCONS_00007377	XM_006130651.2	trans
TCONS_00007380	XM_006120409.2	trans
TCONS_00007380	XM_014568706.1	trans
TCONS_00007396	XM_006138981.2	trans
TCONS_00007396	XM_014576123.1	trans
TCONS_00007445	XM_006118543.2	trans
TCONS_00007445	XM_014571507.1	trans
TCONS_00007452	XM_006136920.2	trans
TCONS_00007452	XM_014581595.1	trans
TCONS_00007454	XM_014578405.1	trans
TCONS_00007454	XM_014580032.1	trans
TCONS_00007459	XM_006118924.1	trans
TCONS_00007459	XM_006119016.2	trans
TCONS_00007477	XM_006127355.2	trans
TCONS_00007477	XM_006136712.2	trans
TCONS_00007478	XM_006126968.2	trans
TCONS_00007478	XM_014580571.1	trans
TCONS_00007565	XM_006111210.2	trans
TCONS_00007565	XM_014575889.1	trans
TCONS_00007589	XM_006135269.2	trans
TCONS_00007589	XM_006139502.2	trans
TCONS_00007590	XM_006113008.2	trans
TCONS_00007590	XM_014568877.1	trans
TCONS_00007593	XM_006119302.2	trans
TCONS_00007593	XM_014573287.1	trans
TCONS_00007594	XM_006124422.2	trans
TCONS_00007594	XM_006125571.2	trans
TCONS_00007639	XM_006122575.2	trans
TCONS_00007639	XM_014568805.1	trans
TCONS_00007640	XM_006122575.2	trans
TCONS_00007640	XM_014568805.1	trans
TCONS_00007676	XM_006136418.2	trans
TCONS_00007676	XM_014578665.1	trans
TCONS_00007699	XM_014572964.1	trans
TCONS_00007699	XM_014579683.1	trans
TCONS_00007727	XM_006138105.2	trans
TCONS_00007727	XM_014575600.1	trans
TCONS_00007728	XM_006124906.2	trans
TCONS_00007728	XM_014579875.1	trans
TCONS_00007744	XM_014577837.1	trans
TCONS_00007744	XM_014579303.1	trans
TCONS_00007746	XM_006116104.2	trans
TCONS_00007746	XM_006137073.2	trans
TCONS_00007750	XM_006128667.2	trans
TCONS_00007750	XM_006135376.2	trans
TCONS_00007761	XM_006118763.1	trans
TCONS_00007761	XM_006122371.2	trans
TCONS_00007767	XM_006112112.2	trans
TCONS_00007767	XM_006131671.2	trans
TCONS_00007810	XM_006114956.2	trans
TCONS_00007810	XM_006130137.2	trans
TCONS_00007836	XM_006132245.2	trans
TCONS_00007836	XM_014576475.1	trans
TCONS_00007838	XM_006121382.1	trans
TCONS_00007838	XM_014570298.1	trans
TCONS_00007839	XM_006132456.2	trans
TCONS_00007839	XM_014570298.1	trans
TCONS_00007855	XM_006124267.2	trans
TCONS_00007855	XM_006128803.2	trans
TCONS_00007867	XM_006118674.2	trans
TCONS_00007867	XM_006119171.2	trans
TCONS_00007923	XM_014578016.1	trans
TCONS_00007941	XM_014570354.1	trans
TCONS_00007941	XM_014572439.1	trans
TCONS_00007942	XM_006113750.2	trans
TCONS_00007942	XM_006134326.2	trans
TCONS_00007943	XM_014578016.1	trans
TCONS_00007952	XM_006139273.2	trans
TCONS_00007952	XM_014570571.1	trans
TCONS_00007956	XM_006125367.1	trans
TCONS_00007956	XM_006139273.2	trans
TCONS_00007994	XM_014571829.1	trans
TCONS_00007994	XM_014576515.1	trans
TCONS_00008007	XM_006137230.2	trans
TCONS_00008007	XM_014572232.1	trans
TCONS_00008008	XM_006113558.2	trans
TCONS_00008008	XM_014578257.1	trans
TCONS_00008013	XM_014571031.1	trans
TCONS_00008013	XM_014574553.1	trans
TCONS_00008019	XM_014572364.1	trans
TCONS_00008019	XM_014574801.1	trans
TCONS_00008067	XM_006133147.2	trans
TCONS_00008067	XM_014578981.1	trans
TCONS_00008070	XM_006138105.2	trans
TCONS_00008071	XM_006112952.2	trans
TCONS_00008071	XM_014574173.1	trans
TCONS_00008072	XM_006124839.2	trans
TCONS_00008072	XM_014574582.1	trans
TCONS_00008104	XM_006139273.2	trans
TCONS_00008104	XM_014570241.1	trans
TCONS_00008151	XM_006115390.2	trans
TCONS_00008151	XM_006121777.2	trans
TCONS_00008152	XM_006139273.2	trans
TCONS_00008223	XM_006118706.1	trans
TCONS_00008223	XM_006127295.2	trans
TCONS_00008224	XM_006118803.1	trans
TCONS_00008254	XM_006118564.2	trans
TCONS_00008254	XM_006123197.2	trans
TCONS_00008276	XM_006118846.2	trans
TCONS_00008276	XM_006130165.2	trans
TCONS_00008316	XM_006131652.2	trans
TCONS_00008316	XM_014574882.1	trans
TCONS_00008363	XM_006113921.2	trans
TCONS_00008363	XM_014569587.1	trans
TCONS_00008375	XM_006118803.1	trans
TCONS_00008375	XM_006137819.2	trans
TCONS_00008379	XM_014570722.1	trans
TCONS_00008379	XM_014572561.1	trans
TCONS_00008401	XM_006124667.2	trans
TCONS_00008401	XM_014572670.1	trans
TCONS_00008402	XM_006119085.2	trans
TCONS_00008402	XM_014572528.1	trans
TCONS_00008443	XM_006123285.2	trans
TCONS_00008443	XM_006135915.2	trans
TCONS_00008445	XM_006134477.2	trans
TCONS_00008445	XM_006136603.2	trans
TCONS_00008446	XM_006113671.2	trans
TCONS_00008446	XM_006132088.2	trans
TCONS_00008465	XM_006120803.2	trans
TCONS_00008465	XM_006136921.2	trans
TCONS_00008466	XM_006113563.2	trans
TCONS_00008466	XM_006120938.2	trans
TCONS_00008479	XM_006112295.2	trans
TCONS_00008479	XM_006126614.2	trans
TCONS_00008582	XM_006116028.2	trans
TCONS_00008582	XM_006117485.2	trans
TCONS_00008588	XM_006118803.1	trans
TCONS_00008589	XM_006112507.2	trans
TCONS_00008589	XM_014570494.1	trans
TCONS_00008594	XM_006124027.2	trans
TCONS_00008594	XM_014577869.1	trans
TCONS_00008602	XM_006117599.2	trans
TCONS_00008602	XM_014574806.1	trans
TCONS_00008616	XM_006124267.2	trans
TCONS_00008616	XM_014572517.1	trans
TCONS_00008617	XM_006126919.2	trans
TCONS_00008617	XM_014573322.1	trans
TCONS_00008621	XM_006121362.2	trans
TCONS_00008621	XM_006132866.1	trans
TCONS_00008635	XM_006113450.2	trans
TCONS_00008635	XM_006125955.2	trans
TCONS_00008654	XM_014580114.1	trans
TCONS_00008667	XM_006131778.2	trans
TCONS_00008667	XM_006133247.2	trans
TCONS_00008685	XM_006125756.2	trans
TCONS_00008685	XM_006128820.1	trans
TCONS_00008702	XM_006118937.2	trans
TCONS_00008702	XM_006128209.2	trans
TCONS_00008736	XM_006118444.2	trans
TCONS_00008736	XM_006118674.2	trans
TCONS_00008788	XM_006113905.2	trans
TCONS_00008788	XM_014575805.1	trans
TCONS_00008845	XM_006124230.2	trans
TCONS_00008845	XM_014577301.1	trans
TCONS_00008846	XM_014574118.1	trans
TCONS_00008846	XM_014576999.1	trans
TCONS_00008850	XM_014576840.1	trans
TCONS_00008850	XM_014579689.1	trans
TCONS_00008868	XM_006123160.2	trans
TCONS_00008868	XM_006126176.2	trans
TCONS_00008911	XM_006131905.2	trans
TCONS_00008911	XM_014569559.1	trans
TCONS_00008986	XM_006137943.1	trans
TCONS_00008986	XM_014579160.1	trans
TCONS_00008988	XM_006112223.2	trans
TCONS_00008988	XM_006132697.2	trans
TCONS_00008989	XM_014573039.1	trans
TCONS_00008989	XM_014578740.1	trans
TCONS_00009111	XM_006113628.2	trans
TCONS_00009111	XM_006118154.2	trans
TCONS_00009160	XM_006121779.2	trans
TCONS_00009160	XM_006139220.2	trans
TCONS_00009180	XM_006115390.2	trans
TCONS_00009180	XM_006129025.2	trans
TCONS_00009199	XM_006132277.2	trans
TCONS_00009199	XM_014577484.1	trans
TCONS_00009265	XM_006113230.1	trans
TCONS_00009265	XM_006124107.2	trans
TCONS_00009271	XM_014572893.1	trans
TCONS_00009271	XM_014581180.1	trans
TCONS_00009274	XM_014572580.1	trans
TCONS_00009274	XM_014580862.1	trans
TCONS_00009308	XM_006112595.2	trans
TCONS_00009308	XM_006130022.2	trans
TCONS_00009311	XM_006110888.2	trans
TCONS_00009311	XM_006126481.2	trans
TCONS_00009316	XM_006127718.2	trans
TCONS_00009316	XM_014569391.1	trans
TCONS_00009319	XM_006112295.2	trans
TCONS_00009319	XM_006115687.2	trans
TCONS_00009320	XM_006114523.2	trans
TCONS_00009320	XM_006124643.2	trans
TCONS_00009321	XM_006118803.1	trans
TCONS_00009342	XM_006112295.2	trans
TCONS_00009342	XM_014575113.1	trans
TCONS_00009350	XM_006117350.1	trans
TCONS_00009350	XM_006135507.2	trans
TCONS_00009365	XM_006120763.2	trans
TCONS_00009365	XM_006138652.2	trans
TCONS_00009386	XM_006122001.2	trans
TCONS_00009386	XM_006126426.2	trans
TCONS_00009469	XM_006131900.2	trans
TCONS_00009469	XM_006134604.1	trans
TCONS_00009470	XM_006130651.2	trans
TCONS_00009470	XM_014577976.1	trans
TCONS_00009563	XM_006114745.2	trans
TCONS_00009563	XM_006121651.1	trans
TCONS_00009582	XM_006134395.2	trans
TCONS_00009582	XM_014581230.1	trans
TCONS_00009620	XM_006128313.2	trans
TCONS_00009620	XM_006128334.2	trans
TCONS_00009653	XM_006117190.2	trans
TCONS_00009653	XM_006122396.2	trans
TCONS_00009695	XM_006118803.1	trans
TCONS_00009825	XM_006135017.2	trans
TCONS_00009825	XM_006139338.2	trans
TCONS_00009826	XM_006110751.1	trans
TCONS_00009826	XM_006139273.2	trans
TCONS_00009875	XM_006138369.2	trans
TCONS_00009875	XM_014569024.1	trans
TCONS_00009893	XM_014575509.1	trans
TCONS_00009893	XM_014580729.1	trans
TCONS_00009922	XM_006113031.2	trans
TCONS_00009922	XM_006136985.2	trans
TCONS_00009939	XM_014569580.1	trans
TCONS_00009939	XM_014580990.1	trans
TCONS_00009940	XM_006110995.2	trans
TCONS_00009940	XM_006137024.2	trans
TCONS_00009999	XM_006119799.2	trans
TCONS_00009999	XM_014575302.1	trans
TCONS_00010024	XM_006134617.2	trans
TCONS_00010094	XM_006121287.2	trans
TCONS_00010094	XM_014569461.1	trans
TCONS_00010101	XM_006126347.2	trans
TCONS_00010101	XM_014576819.1	trans
TCONS_00010104	XM_006118459.2	trans
TCONS_00010104	XM_006125372.2	trans
TCONS_00010189	XM_006118763.1	trans
TCONS_00010189	XM_006134249.2	trans
TCONS_00010260	XM_006134617.2	trans
TCONS_00010308	XM_006133258.2	trans
TCONS_00010308	XM_014575109.1	trans
TCONS_00010424	XM_006118803.1	trans
TCONS_00010515	XM_006116051.2	trans
TCONS_00010515	XM_014572070.1	trans
TCONS_00010586	XM_006134258.2	trans
TCONS_00010586	XM_014581226.1	trans
TCONS_00010587	XM_006110178.2	trans
TCONS_00010587	XM_014570483.1	trans
TCONS_00010588	XM_014573301.1	trans
TCONS_00010588	XM_014574728.1	trans
TCONS_00010604	XM_006110412.2	trans
TCONS_00010604	XM_006120313.2	trans
TCONS_00010613	XM_006130741.1	trans
TCONS_00010613	XM_014572898.1	trans
TCONS_00010704	XM_014575448.1	trans
TCONS_00010704	XM_014578039.1	trans
TCONS_00010713	XM_006128515.2	trans
TCONS_00010713	XM_014573344.1	trans
TCONS_00010717	XM_006130116.2	trans
TCONS_00010717	XM_014577044.1	trans
TCONS_00010720	XM_006117206.2	trans
TCONS_00010720	XM_006138289.2	trans
TCONS_00010730	XM_006121034.2	trans
TCONS_00010759	XM_006127891.2	trans
TCONS_00010759	XM_014580256.1	trans
TCONS_00010817	XM_006113295.2	trans
TCONS_00010817	XM_014572812.1	trans
TCONS_00010818	XM_006120257.2	trans
TCONS_00010818	XM_006137717.2	trans
TCONS_00010819	XM_006123684.2	trans
TCONS_00010819	XM_014569653.1	trans
TCONS_00010820	XM_006119668.2	trans
TCONS_00010820	XM_006131316.2	trans
TCONS_00010838	XM_006118962.2	trans
TCONS_00010838	XM_006133750.2	trans
TCONS_00010839	XM_014571666.1	trans
TCONS_00010839	XM_014578016.1	trans
TCONS_00010853	XM_006138105.2	trans
TCONS_00010853	XM_014572566.1	trans
TCONS_00010856	XM_014574173.1	trans
TCONS_00010860	XM_006112248.1	trans
TCONS_00010860	XM_006129642.1	trans
TCONS_00010907	XM_006132347.2	trans
TCONS_00010907	XM_014570583.1	trans
TCONS_00010908	XM_006115989.2	trans
TCONS_00010908	XM_014579547.1	trans
TCONS_00010915	XM_006115591.2	trans
TCONS_00010915	XM_006124676.2	trans
TCONS_00010921	XM_006117335.2	trans
TCONS_00010921	XM_006125610.1	trans
TCONS_00010934	XM_006136125.2	trans
TCONS_00010934	XM_014574388.1	trans
TCONS_00011111	XM_006121030.2	trans
TCONS_00011111	XM_014578059.1	trans
TCONS_00011194	XM_006111951.2	trans
TCONS_00011194	XM_014579393.1	trans
TCONS_00011195	XM_006134006.2	trans
TCONS_00011195	XM_006137820.2	trans
TCONS_00011246	XM_006123612.2	trans
TCONS_00011246	XM_006126010.2	trans
TCONS_00011296	XM_014572362.1	trans
TCONS_00011296	XM_014577858.1	trans
TCONS_00011345	XM_006114880.2	trans
TCONS_00011345	XM_014578974.1	trans
TCONS_00011419	XM_006120516.2	trans
TCONS_00011419	XM_006133259.2	trans
TCONS_00011420	XM_006123507.2	trans
TCONS_00011420	XM_014569646.1	trans
TCONS_00011442	XM_006128681.2	trans
TCONS_00011442	XM_006134687.2	trans
TCONS_00011448	XM_006128514.2	trans
TCONS_00011448	XM_006131845.2	trans
TCONS_00011449	XM_006120007.2	trans
TCONS_00011449	XM_014574149.1	trans
TCONS_00011450	XM_006116785.2	trans
TCONS_00011450	XM_006129991.2	trans
TCONS_00011489	XM_006113461.2	trans
TCONS_00011489	XM_014577551.1	trans
TCONS_00011490	XM_006135619.1	trans
TCONS_00011490	XM_014576088.1	trans
TCONS_00011492	XM_006122354.1	trans
TCONS_00011492	XM_006132679.2	trans
TCONS_00011543	XM_014573707.1	trans
TCONS_00011543	XM_014576276.1	trans
TCONS_00011594	XM_006127021.2	trans
TCONS_00011594	XM_014580444.1	trans
TCONS_00011601	XM_006138089.1	trans
TCONS_00011601	XM_006139363.2	trans
TCONS_00011632	XM_006116336.2	trans
TCONS_00011632	XM_006123877.2	trans
TCONS_00011675	XM_006136746.2	trans
TCONS_00011675	XM_014573043.1	trans
TCONS_00011747	XM_006131060.2	trans
TCONS_00011747	XM_014577294.1	trans
TCONS_00011754	XM_006132207.2	trans
TCONS_00011754	XM_014569120.1	trans
TCONS_00011778	XM_014569028.1	trans
TCONS_00011778	XM_014579721.1	trans
TCONS_00011823	XM_006121120.2	trans
TCONS_00011823	XM_006134320.1	trans
TCONS_00011885	XM_006119786.1	trans
TCONS_00011885	XM_006129492.2	trans
TCONS_00011894	XM_014572232.1	trans
TCONS_00011894	XM_014575571.1	trans
TCONS_00011896	XM_006121636.2	trans
TCONS_00011896	XM_006122121.2	trans
TCONS_00011905	XM_006119834.2	trans
TCONS_00011905	XM_006120409.2	trans
TCONS_00011906	XM_006118803.1	trans
TCONS_00011906	XM_006134068.2	trans
TCONS_00011914	XM_006134617.2	trans
TCONS_00011922	XM_006112243.1	trans
TCONS_00011922	XM_006122354.1	trans
TCONS_00011978	XM_006113567.2	trans
TCONS_00011978	XM_006114120.2	trans
TCONS_00012072	XM_006134852.2	trans
TCONS_00012072	XM_006139379.1	trans
TCONS_00012083	XM_006135452.2	trans
TCONS_00012083	XM_014572887.1	trans
TCONS_00012097	XM_006113905.2	trans
TCONS_00012097	XM_014575805.1	trans
TCONS_00012143	XM_006126964.2	trans
TCONS_00012143	XM_014576328.1	trans
TCONS_00012187	XM_006129431.2	trans
TCONS_00012187	XM_006130651.2	trans
TCONS_00012188	XM_006117040.2	trans
TCONS_00012191	XM_006118803.1	trans
TCONS_00012191	XM_014573643.1	trans
TCONS_00012219	XM_014568985.1	trans
TCONS_00012219	XM_014572055.1	trans
TCONS_00012258	XM_006132680.2	trans
TCONS_00012258	XM_014572459.1	trans
TCONS_00012278	XM_006120409.2	trans
TCONS_00012278	XM_006123044.1	trans
TCONS_00012324	XM_006113721.2	trans
TCONS_00012324	XM_006120710.1	trans
TCONS_00012333	XM_014576525.1	trans
TCONS_00012333	XM_014576592.1	trans
TCONS_00012342	XM_006130606.2	trans
TCONS_00012342	XM_006138981.2	trans
TCONS_00012343	XM_006136621.1	trans
TCONS_00012343	XM_014568951.1	trans
TCONS_00012350	XM_006124493.2	trans
TCONS_00012350	XM_006127058.2	trans
TCONS_00012358	XM_006136992.2	trans
TCONS_00012358	XM_014579889.1	trans
TCONS_00012372	XM_014579889.1	trans
TCONS_00012402	XM_006114000.2	trans
TCONS_00012402	XM_014572998.1	trans
TCONS_00012429	XM_006130432.2	trans
TCONS_00012429	XM_014573478.1	trans
TCONS_00012529	XM_006115011.2	trans
TCONS_00012529	XM_006120681.2	trans
TCONS_00012572	XM_006114348.1	trans
TCONS_00012572	XM_006134008.1	trans
TCONS_00012720	XM_006111981.2	trans
TCONS_00012720	XM_014576273.1	trans
TCONS_00012837	XM_006136172.2	trans
TCONS_00012837	XM_014573688.1	trans
TCONS_00012842	XM_006119470.2	trans
TCONS_00012842	XM_006124257.1	trans
TCONS_00012847	XM_006126176.2	trans
TCONS_00012847	XM_014570640.1	trans
TCONS_00012869	XM_006119374.1	trans
TCONS_00012869	XM_014574173.1	trans
TCONS_00012901	XM_006121120.2	trans
TCONS_00012901	XM_014579300.1	trans
TCONS_00012907	XM_006110279.2	trans
TCONS_00012907	XM_006133707.2	trans
TCONS_00012960	XM_006118028.2	trans
TCONS_00012960	XM_006136680.2	trans
TCONS_00012961	XM_014578256.1	trans
TCONS_00012961	XM_014580189.1	trans
TCONS_00013043	XM_006137552.2	trans
TCONS_00013043	XM_014581850.1	trans
TCONS_00013083	XM_006112658.2	trans
TCONS_00013083	XM_006132022.2	trans
TCONS_00013098	XM_006120201.2	trans
TCONS_00013098	XM_014577743.1	trans
TCONS_00013122	XM_006135039.2	trans
TCONS_00013122	XM_014572214.1	trans
TCONS_00013206	XM_006112752.2	trans
TCONS_00013206	XM_006135928.2	trans
TCONS_00013227	XM_006115075.2	trans
TCONS_00013227	XM_006129114.1	trans
TCONS_00013283	XM_006113499.1	trans
TCONS_00013283	XM_014569889.1	trans
TCONS_00013308	XM_006118432.1	trans
TCONS_00013308	XM_006132651.2	trans
TCONS_00013309	XM_014568816.1	trans
TCONS_00013395	XM_006113330.2	trans
TCONS_00013395	XM_014572039.1	trans
TCONS_00013396	XM_006113330.2	trans
TCONS_00013396	XM_014572039.1	trans
TCONS_00013410	XM_006124670.2	trans
TCONS_00013410	XM_006136985.2	trans
TCONS_00013468	XM_006120947.2	trans
TCONS_00013468	XM_014580299.1	trans
TCONS_00013476	XM_014575144.1	trans
TCONS_00013476	XM_014578951.1	trans
TCONS_00013485	XM_006130651.2	trans
TCONS_00013485	XM_014573538.1	trans
TCONS_00013490	XM_006112243.1	trans
TCONS_00013490	XM_006130651.2	trans
TCONS_00013491	XM_006117040.2	trans
TCONS_00013491	XM_014576682.1	trans
TCONS_00013499	XM_006130458.2	trans
TCONS_00013499	XM_014577489.1	trans
TCONS_00013515	XM_014574748.1	trans
TCONS_00013515	XM_014576821.1	trans
TCONS_00013522	XM_006132277.2	trans
TCONS_00013522	XM_014569706.1	trans
TCONS_00013547	XM_006127347.2	trans
TCONS_00013547	XM_014579918.1	trans
TCONS_00013602	XM_006130515.2	trans
TCONS_00013602	XM_014573250.1	trans
TCONS_00013622	XM_006139273.2	trans
TCONS_00013622	XM_006139283.2	trans
TCONS_00013626	XM_006135338.2	trans
TCONS_00013626	XM_006138438.2	trans
TCONS_00013653	XM_006134617.2	trans
TCONS_00013654	XM_006110690.1	trans
TCONS_00013654	XM_014574044.1	trans
TCONS_00013678	XM_006119550.1	trans
TCONS_00013678	XM_014578362.1	trans
TCONS_00013684	XM_006129690.2	trans
TCONS_00013684	XM_014573030.1	trans
TCONS_00013770	XM_006112408.2	trans
TCONS_00013770	XM_006124670.2	trans
TCONS_00013846	XM_006137757.1	trans
TCONS_00013846	XM_014572505.1	trans
TCONS_00013847	XM_014576413.1	trans
TCONS_00013848	XM_006130103.2	trans
TCONS_00013848	XM_014570743.1	trans
TCONS_00013849	XM_006122248.2	trans
TCONS_00013849	XM_014575044.1	trans
TCONS_00013859	XM_006121631.2	trans
TCONS_00013859	XM_006134500.2	trans
TCONS_00013871	XM_006115544.1	trans
TCONS_00013871	XM_006126727.2	trans
TCONS_00013872	XM_006116849.2	trans
TCONS_00013872	XM_006138757.2	trans
TCONS_00013873	XM_006133827.2	trans
TCONS_00013873	XM_014569523.1	trans
TCONS_00013877	XM_006114169.2	trans
TCONS_00013877	XM_014577875.1	trans
TCONS_00013932	XM_006124858.2	trans
TCONS_00013932	XM_014570425.1	trans
TCONS_00013971	XM_006130422.2	trans
TCONS_00013971	XM_014572232.1	trans
TCONS_00014003	XM_006138745.1	trans
TCONS_00014003	XM_006139038.1	trans
TCONS_00014040	XM_006127105.2	trans
TCONS_00014040	XM_014573455.1	trans
TCONS_00014043	XM_006115174.2	trans
TCONS_00014043	XM_014574124.1	trans
TCONS_00014045	XM_006128361.2	trans
TCONS_00014045	XM_014576668.1	trans
TCONS_00014126	XM_006135210.1	trans
TCONS_00014126	XM_014579889.1	trans
TCONS_00014127	XM_006114886.2	trans
TCONS_00014127	XM_014580940.1	trans
TCONS_00014157	XM_006134908.2	trans
TCONS_00014157	XM_006137873.2	trans
TCONS_00014158	XM_006114790.2	trans
TCONS_00014158	XM_006121620.2	trans
TCONS_00014189	XM_006137320.2	trans
TCONS_00014189	XM_014577617.1	trans
TCONS_00014220	XM_006121027.2	trans
TCONS_00014220	XM_014578675.1	trans
TCONS_00014271	XM_006113628.2	trans
TCONS_00014271	XM_014573840.1	trans
TCONS_00014274	XM_006115285.2	trans
TCONS_00014274	XM_014578414.1	trans
TCONS_00014403	XM_006123996.2	trans
TCONS_00014403	XM_006130183.2	trans
TCONS_00014428	XM_006123189.2	trans
TCONS_00014428	XM_014579875.1	trans
TCONS_00014429	XM_006118803.1	trans
TCONS_00014429	XM_014580050.1	trans
TCONS_00014449	XM_006134617.2	trans
TCONS_00014450	XM_006131900.2	trans
TCONS_00014450	XM_006134825.2	trans
TCONS_00014455	XM_006116658.2	trans
TCONS_00014455	XM_014574561.1	trans
TCONS_00014471	XM_006119276.2	trans
TCONS_00014471	XM_006120465.2	trans
TCONS_00014495	XM_006120951.2	trans
TCONS_00014495	XM_014570417.1	trans
TCONS_00014535	XM_006112051.2	trans
TCONS_00014535	XM_014573722.1	trans
TCONS_00014561	XM_006128668.2	trans
TCONS_00014561	XM_014575293.1	trans
TCONS_00014640	XM_014570141.1	trans
TCONS_00014640	XM_014581416.1	trans
TCONS_00014664	XM_006127350.2	trans
TCONS_00014664	XM_014577543.1	trans
TCONS_00014692	XM_006121906.2	trans
TCONS_00014692	XM_014581513.1	trans
TCONS_00014693	XM_014572232.1	trans
TCONS_00014704	XM_006137809.2	trans
TCONS_00014704	XM_006138190.1	trans
TCONS_00014720	XM_006133510.1	trans
TCONS_00014720	XM_014574309.1	trans
TCONS_00014742	XM_006116514.2	trans
TCONS_00014742	XM_006122532.2	trans
TCONS_00014758	XM_006115563.2	trans
TCONS_00014758	XM_006130873.2	trans
TCONS_00014759	XM_006124433.2	trans
TCONS_00014759	XM_014571155.1	trans
TCONS_00014766	XM_006112140.2	trans
TCONS_00014766	XM_014569160.1	trans
TCONS_00014767	XM_006113503.2	trans
TCONS_00014767	XM_014574669.1	trans
TCONS_00014771	XM_006118767.2	trans
TCONS_00014771	XM_014569351.1	trans
TCONS_00014777	XM_006111981.2	trans
TCONS_00014777	XM_014577976.1	trans
TCONS_00014778	XM_006114348.1	trans
TCONS_00014778	XM_006132997.2	trans
TCONS_00014780	XM_006121865.1	trans
TCONS_00014780	XM_014570521.1	trans
TCONS_00014782	XM_006125309.2	trans
TCONS_00014782	XM_006127132.2	trans
TCONS_00014787	XM_006110180.2	trans
TCONS_00014787	XM_014578470.1	trans
TCONS_00014788	XM_006138105.2	trans
TCONS_00014788	XM_014573267.1	trans
TCONS_00014806	XM_006111981.2	trans
TCONS_00014806	XM_014577608.1	trans
TCONS_00014807	XM_006123189.2	trans
TCONS_00014807	XM_006134617.2	trans
TCONS_00014808	XM_006130599.2	trans
TCONS_00014808	XM_014572232.1	trans
TCONS_00014812	XM_006122643.2	trans
TCONS_00014812	XM_006124144.2	trans
TCONS_00014814	XM_006114796.1	trans
TCONS_00014814	XM_014577489.1	trans
TCONS_00014817	XM_014572232.1	trans
TCONS_00014817	XM_014575870.1	trans
TCONS_00014818	XM_014579889.1	trans
TCONS_00014854	XM_006111199.2	trans
TCONS_00014854	XM_006131853.2	trans
TCONS_00014855	XM_014570334.1	trans
TCONS_00014855	XM_014574210.1	trans
TCONS_00014857	XM_006111926.2	trans
TCONS_00014857	XM_014572464.1	trans
TCONS_00014902	XM_006124338.2	trans
TCONS_00014902	XM_006138790.2	trans
TCONS_00014903	XM_006118530.2	trans
TCONS_00014903	XM_014578046.1	trans
TCONS_00014906	XM_006114741.2	trans
TCONS_00014906	XM_006127791.2	trans
TCONS_00014996	XM_006118803.1	trans
TCONS_00015002	XM_006112295.2	trans
TCONS_00015002	XM_006131172.2	trans
TCONS_00015008	XM_006117040.2	trans
TCONS_00015014	XM_006137412.2	trans
TCONS_00015014	XM_014569886.1	trans
TCONS_00015073	XM_006131039.2	trans
TCONS_00015073	XM_014573779.1	trans
TCONS_00015102	XM_014574373.1	trans
TCONS_00015102	XM_014577777.1	trans
TCONS_00015103	XM_006124307.2	trans
TCONS_00015103	XM_014578665.1	trans
TCONS_00015104	XM_006117921.1	trans
TCONS_00015104	XM_006128473.2	trans
TCONS_00015108	XM_006134191.2	trans
TCONS_00015108	XM_006135378.1	trans
TCONS_00015192	XM_006110554.2	trans
TCONS_00015192	XM_014572803.1	trans
TCONS_00015256	XM_006130734.2	trans
TCONS_00015256	XM_014579237.1	trans
TCONS_00015264	XM_006120265.2	trans
TCONS_00015264	XM_006121306.2	trans
TCONS_00015397	XM_006130651.2	trans
TCONS_00015397	XM_014577608.1	trans
TCONS_00015400	XM_014575299.1	trans
TCONS_00015400	XM_014579875.1	trans
TCONS_00015407	XM_006138678.2	trans
TCONS_00015407	XM_014580081.1	trans
TCONS_00015409	XM_006118200.2	trans
TCONS_00015409	XM_006123048.1	trans
TCONS_00015410	XM_006130651.2	trans
TCONS_00015410	XM_014581315.1	trans
TCONS_00015461	XM_014579280.1	trans
TCONS_00015461	XM_014581068.1	trans
TCONS_00015464	XM_006125148.2	trans
TCONS_00015464	XM_006138100.2	trans
TCONS_00015470	XM_006130275.2	trans
TCONS_00015470	XM_006138678.2	trans
TCONS_00015526	XM_006125186.2	trans
TCONS_00015526	XM_006139667.2	trans
TCONS_00015556	XM_006113516.2	trans
TCONS_00015556	XM_014570946.1	trans
TCONS_00015569	XM_006126155.2	trans
TCONS_00015569	XM_006138678.2	trans
TCONS_00015603	XM_014570070.1	trans
TCONS_00015603	XM_014572232.1	trans
TCONS_00015631	XM_006123726.2	trans
TCONS_00015631	XM_006124001.2	trans
TCONS_00015651	XM_006125106.2	trans
TCONS_00015651	XM_006126751.2	trans
TCONS_00015658	XM_006130854.2	trans
TCONS_00015658	XM_014569438.1	trans
TCONS_00015684	XM_014576155.1	trans
TCONS_00015684	XM_014576612.1	trans
TCONS_00015905	XM_006115412.2	trans
TCONS_00015905	XM_006121022.2	trans
TCONS_00015913	XM_006139507.2	trans
TCONS_00015913	XM_014569335.1	trans
TCONS_00015938	XM_006112057.2	trans
TCONS_00015938	XM_006121027.2	trans
TCONS_00016032	XM_006114299.2	trans
TCONS_00016032	XM_014580889.1	trans
TCONS_00016110	XM_006138858.2	trans
TCONS_00016110	XM_014580214.1	trans
TCONS_00016151	XM_006118578.2	trans
TCONS_00016151	XM_014574642.1	trans
TCONS_00016190	XM_006122386.2	trans
TCONS_00016190	XM_006131081.2	trans
TCONS_00016257	XM_006130171.2	trans
TCONS_00016257	XM_014577726.1	trans
TCONS_00016260	XM_014568666.1	trans
TCONS_00016260	XM_014571225.1	trans
TCONS_00016261	XM_006136475.2	trans
TCONS_00016261	XM_014577121.1	trans
TCONS_00016266	XM_014571558.1	trans
TCONS_00016266	XM_014572245.1	trans
TCONS_00016393	XM_006115280.2	trans
TCONS_00016393	XM_014579486.1	trans
TCONS_00016434	XM_006124394.2	trans
TCONS_00016434	XM_014572464.1	trans
TCONS_00016447	XM_006115776.2	trans
TCONS_00016447	XM_014570744.1	trans
TCONS_00016449	XM_006138207.2	trans
TCONS_00016449	XM_014571424.1	trans
TCONS_00016576	XM_006117004.2	trans
TCONS_00016576	XM_006129526.2	trans
TCONS_00016614	XM_006117057.2	trans
TCONS_00016614	XM_014569237.1	trans
TCONS_00016615	XM_006126677.2	trans
TCONS_00016615	XM_014569986.1	trans
TCONS_00016650	XM_006114621.1	trans
TCONS_00016650	XM_014574078.1	trans
TCONS_00016667	XM_006120259.2	trans
TCONS_00016667	XM_006127581.2	trans
TCONS_00016668	XM_014575836.1	trans
TCONS_00016668	XM_014580683.1	trans
TCONS_00016674	XM_014579587.1	trans
TCONS_00016700	XM_006123571.2	trans
TCONS_00016700	XM_006127044.2	trans
TCONS_00016769	XM_014570521.1	trans
TCONS_00016769	XM_014579664.1	trans
TCONS_00016770	XM_006134617.2	trans
TCONS_00016776	XM_006121290.2	trans
TCONS_00016776	XM_006138678.2	trans
TCONS_00016812	XM_006117040.2	trans
TCONS_00016941	XM_006120714.1	trans
TCONS_00016941	XM_014571948.1	trans
TCONS_00016977	XM_006136490.2	trans
TCONS_00017107	XM_006119451.2	trans
TCONS_00017107	XM_006120384.2	trans
TCONS_00017115	XM_006117744.2	trans
TCONS_00017115	XM_006132459.2	trans
TCONS_00017137	XM_006113716.2	trans
TCONS_00017137	XM_006135322.2	trans
TCONS_00017172	XM_006114348.1	trans
TCONS_00017172	XM_014574142.1	trans
TCONS_00017197	XM_006111004.2	trans
TCONS_00017197	XM_014571182.1	trans
TCONS_00017219	XM_006118803.1	trans
TCONS_00017219	XM_006128484.2	trans
TCONS_00017299	XM_006118803.1	trans
TCONS_00017299	XM_014575458.1	trans
TCONS_00017300	XM_006120568.2	trans
TCONS_00017300	XM_006120787.2	trans
TCONS_00017303	XM_006120409.2	trans
TCONS_00017303	XM_006127734.2	trans
TCONS_00017391	XM_006122292.2	trans
TCONS_00017391	XM_006138206.2	trans
TCONS_00017393	XM_006124171.2	trans
TCONS_00017393	XM_006138083.2	trans
TCONS_00017418	XM_006118803.1	trans
TCONS_00017451	XM_006123843.2	trans
TCONS_00017451	XM_014579353.1	trans
TCONS_00017474	XM_006130275.2	trans
TCONS_00017474	XM_006138678.2	trans
TCONS_00017486	XM_014570759.1	trans
TCONS_00017486	XM_014573006.1	trans
TCONS_00017498	XM_006118803.1	trans
TCONS_00017498	XM_014574011.1	trans
TCONS_00017540	XM_006134617.2	trans
TCONS_00017574	XM_006119624.2	trans
TCONS_00017574	XM_014573519.1	trans
TCONS_00017619	XM_006131029.2	trans
TCONS_00017619	XM_006134972.2	trans
TCONS_00017667	XM_006122965.2	trans
TCONS_00017667	XM_014579298.1	trans
TCONS_00017735	XM_006118803.1	trans
TCONS_00017771	XM_006118143.2	trans
TCONS_00017771	XM_014575340.1	trans
TCONS_00017772	XM_006115189.2	trans
TCONS_00017772	XM_014572162.1	trans
TCONS_00017773	XM_006113628.2	trans
TCONS_00017773	XM_006136076.1	trans
TCONS_00017779	XM_006110836.2	trans
TCONS_00017779	XM_006120311.2	trans
TCONS_00017782	XM_006132240.1	trans
TCONS_00017782	XM_006138004.2	trans
TCONS_00017784	XM_006137257.2	trans
TCONS_00017784	XM_014580683.1	trans
TCONS_00017794	XM_006112164.2	trans
TCONS_00017794	XM_006139105.2	trans
TCONS_00017801	XM_006111226.2	trans
TCONS_00017801	XM_006127167.1	trans
TCONS_00017812	XM_006112456.2	trans
TCONS_00017812	XM_006121537.2	trans
TCONS_00017866	XM_006132277.2	trans
TCONS_00017866	XM_014572206.1	trans
TCONS_00017878	XM_006124640.2	trans
TCONS_00017878	XM_014573032.1	trans
TCONS_00017888	XM_006120099.2	trans
TCONS_00017888	XM_006123977.2	trans
TCONS_00017905	XM_006114832.2	trans
TCONS_00017905	XM_006130001.2	trans
TCONS_00017906	XM_006113635.2	trans
TCONS_00017906	XM_014581249.1	trans
TCONS_00017919	XM_014571519.1	trans
TCONS_00017919	XM_014579946.1	trans
TCONS_00017920	XM_006136588.2	trans
TCONS_00017920	XM_006139579.2	trans
TCONS_00017929	XM_014569570.1	trans
TCONS_00017929	XM_014574896.1	trans
TCONS_00017933	XM_006129600.2	trans
TCONS_00017933	XM_014575227.1	trans
TCONS_00017959	XM_006113219.2	trans
TCONS_00017959	XM_006137720.2	trans
TCONS_00017970	XM_006120568.2	trans
TCONS_00017970	XM_014568626.1	trans
TCONS_00017971	XM_006130932.2	trans
TCONS_00017971	XM_006138678.2	trans
TCONS_00017988	XM_006136601.2	trans
TCONS_00017988	XM_014574724.1	trans
TCONS_00018000	XM_006122208.2	trans
TCONS_00018000	XM_014580626.1	trans
TCONS_00018064	XM_006113801.2	trans
TCONS_00018064	XM_014570483.1	trans
TCONS_00018088	XM_006116563.2	trans
TCONS_00018088	XM_006139138.2	trans
TCONS_00018113	XM_006120252.2	trans
TCONS_00018113	XM_006122386.2	trans
TCONS_00018162	XM_006120574.2	trans
TCONS_00018162	XM_014572132.1	trans
TCONS_00018163	XM_014578016.1	trans
TCONS_00018181	XM_014575115.1	trans
TCONS_00018181	XM_014577348.1	trans
TCONS_00018257	XM_014570051.1	trans
TCONS_00018257	XM_014571815.1	trans
TCONS_00018269	XM_006138214.2	trans
TCONS_00018269	XM_014575421.1	trans
TCONS_00018297	XM_006139100.2	trans
TCONS_00018297	XM_014575673.1	trans
TCONS_00018318	XM_006130651.2	trans
TCONS_00018318	XM_006133778.1	trans
TCONS_00018478	XM_006116395.2	trans
TCONS_00018478	XM_014570455.1	trans
TCONS_00018479	XM_006121546.2	trans
TCONS_00018479	XM_006122858.1	trans
TCONS_00018623	XM_006123646.2	trans
TCONS_00018623	XM_006137449.2	trans
TCONS_00018812	XM_006127877.2	trans
TCONS_00018812	XM_006136405.2	trans
TCONS_00018814	XM_006130476.2	trans
TCONS_00018814	XM_014579703.1	trans
TCONS_00018860	XM_014572472.1	trans
TCONS_00018860	XM_014577610.1	trans
TCONS_00018862	XM_006110313.2	trans
TCONS_00018862	XM_006132277.2	trans
TCONS_00018864	XM_006132277.2	trans
TCONS_00018866	XM_006132277.2	trans
TCONS_00018866	XM_014574554.1	trans
TCONS_00018880	XM_006134617.2	trans
TCONS_00018881	XM_006138566.1	trans
TCONS_00018881	XM_014572831.1	trans
TCONS_00018889	XM_006119374.1	trans
TCONS_00018889	XM_014574173.1	trans
TCONS_00018917	XM_006124782.2	trans
TCONS_00018917	XM_014581074.1	trans
TCONS_00018928	XM_006111216.2	trans
TCONS_00018928	XM_006131900.2	trans
TCONS_00018941	XM_014571993.1	trans
TCONS_00018941	XM_014579875.1	trans
TCONS_00018989	XM_006115557.2	trans
TCONS_00018989	XM_014572874.1	trans
TCONS_00019061	XM_006112595.2	trans
TCONS_00019061	XM_006120545.2	trans
TCONS_00019063	XM_006123081.2	trans
TCONS_00019063	XM_006124731.2	trans
TCONS_00019099	XM_014574320.1	trans
TCONS_00019103	XM_006111344.2	trans
TCONS_00019103	XM_006125309.2	trans
TCONS_00019177	XM_014574173.1	trans
TCONS_00019177	XM_014575625.1	trans
TCONS_00019181	XM_006120409.2	trans
TCONS_00019181	XM_014568706.1	trans
TCONS_00019212	XM_006139273.2	trans
TCONS_00019212	XM_014569929.1	trans
TCONS_00019213	XM_006138105.2	trans
TCONS_00019213	XM_014569288.1	trans
TCONS_00019214	XM_006132277.2	trans
TCONS_00019214	XM_014569750.1	trans
TCONS_00019236	XM_006112740.2	trans
TCONS_00019236	XM_014572212.1	trans
TCONS_00019291	XM_006118803.1	trans
TCONS_00019291	XM_014570413.1	trans
TCONS_00019299	XM_014572860.1	trans
TCONS_00019299	XM_014579631.1	trans
TCONS_00019300	XM_006112067.2	trans
TCONS_00019300	XM_006138007.2	trans
TCONS_00019367	XM_006130688.2	trans
TCONS_00019367	XM_014575401.1	trans
TCONS_00019418	XM_006119428.2	trans
TCONS_00019418	XM_006137736.1	trans
TCONS_00019441	XM_006114642.2	trans
TCONS_00019441	XM_014577649.1	trans
TCONS_00019442	XM_006120739.2	trans
TCONS_00019442	XM_006129874.2	trans
TCONS_00019502	XM_014570657.1	trans
TCONS_00019502	XM_014579683.1	trans
TCONS_00019510	XM_006119773.1	trans
TCONS_00019510	XM_014579126.1	trans
TCONS_00019543	XM_006115007.2	trans
TCONS_00019543	XM_014570632.1	trans
TCONS_00019545	XM_006115446.2	trans
TCONS_00019545	XM_014570046.1	trans
TCONS_00019546	XM_006113628.2	trans
TCONS_00019546	XM_014580031.1	trans
TCONS_00019548	XM_006114348.1	trans
TCONS_00019548	XM_006131362.1	trans
TCONS_00019575	XM_006138181.2	trans
TCONS_00019575	XM_014578162.1	trans
TCONS_00019576	XM_014575118.1	trans
TCONS_00019577	XM_006128724.2	trans
TCONS_00019577	XM_014569360.1	trans
TCONS_00019578	XM_006132277.2	trans
TCONS_00019578	XM_014575181.1	trans
TCONS_00019579	XM_014569583.1	trans
TCONS_00019579	XM_014572232.1	trans
TCONS_00019611	XM_006111326.2	trans
TCONS_00019611	XM_006134086.2	trans
TCONS_00019664	XM_006134303.2	trans
TCONS_00019664	XM_014573250.1	trans
TCONS_00019672	XM_006128221.2	trans
TCONS_00019690	XM_014578016.1	trans
TCONS_00019691	XM_006116649.2	trans
TCONS_00019691	XM_006138818.2	trans
TCONS_00019692	XM_006111451.2	trans
TCONS_00019692	XM_014575186.1	trans
TCONS_00019745	XM_014572285.1	trans
TCONS_00019745	XM_014575464.1	trans
TCONS_00019746	XM_006117040.2	trans
TCONS_00019769	XM_006120919.2	trans
TCONS_00019769	XM_006138344.2	trans
TCONS_00019818	XM_006128362.2	trans
TCONS_00019818	XM_014575351.1	trans
TCONS_00019820	XM_006110554.2	trans
TCONS_00019820	XM_014572773.1	trans
TCONS_00019862	XM_006112586.1	trans
TCONS_00019862	XM_006114752.2	trans
TCONS_00019887	XM_006134513.2	trans
TCONS_00019887	XM_014569556.1	trans
TCONS_00019888	XM_006138953.1	trans
TCONS_00019888	XM_014579681.1	trans
TCONS_00019889	XM_006138569.2	trans
TCONS_00019889	XM_014577498.1	trans
TCONS_00019908	XM_006131945.2	trans
TCONS_00019908	XM_014568661.1	trans
TCONS_00019929	XM_006129352.2	trans
TCONS_00019929	XM_006139296.2	trans
TCONS_00019975	XM_014568807.1	trans
TCONS_00019975	XM_014579875.1	trans
TCONS_00019988	XM_006120568.2	trans
TCONS_00019988	XM_006136576.2	trans
TCONS_00020021	XM_006111716.2	trans
TCONS_00020021	XM_006128767.2	trans
TCONS_00020075	XM_006130695.1	trans
TCONS_00020075	XM_014575206.1	trans
TCONS_00020129	XM_006110873.1	trans
TCONS_00020129	XM_006126912.2	trans
TCONS_00020141	XM_006124301.1	trans
TCONS_00020141	XM_006136900.2	trans
TCONS_00020146	XM_014574547.1	trans
TCONS_00020146	XM_014579846.1	trans
TCONS_00020150	XM_006127145.2	trans
TCONS_00020150	XM_006138935.2	trans
TCONS_00020158	XM_006110417.2	trans
TCONS_00020158	XM_014576088.1	trans
TCONS_00020159	XM_006134900.2	trans
TCONS_00020159	XM_014573127.1	trans
TCONS_00020167	XM_006111981.2	trans
TCONS_00020167	XM_014570918.1	trans
TCONS_00020226	XM_006121575.2	trans
TCONS_00020226	XM_014579631.1	trans
TCONS_00020227	XM_006135336.2	trans
TCONS_00020227	XM_014571743.1	trans
TCONS_00020245	XM_006118763.1	trans
TCONS_00020245	XM_006137234.2	trans
TCONS_00020246	XM_006120232.2	trans
TCONS_00020246	XM_014575689.1	trans
TCONS_00020396	XM_006112660.2	trans
TCONS_00020396	XM_006136056.2	trans
TCONS_00020446	XM_006124380.2	trans
TCONS_00020446	XM_006127471.2	trans
TCONS_00020448	XM_006115281.2	trans
TCONS_00020448	XM_006132963.2	trans
TCONS_00020453	XM_006135000.2	trans
TCONS_00020453	XM_014574845.1	trans
TCONS_00020481	XM_006115161.2	trans
TCONS_00020481	XM_014579889.1	trans
TCONS_00020500	XM_006119808.2	trans
TCONS_00020500	XM_006123573.2	trans
TCONS_00020518	XM_006138959.2	trans
TCONS_00020518	XM_014579353.1	trans
TCONS_00020528	XM_006131503.2	trans
TCONS_00020528	XM_014577887.1	trans
TCONS_00020559	XM_006115050.2	trans
TCONS_00020559	XM_006118050.2	trans
TCONS_00020597	XM_006113214.2	trans
TCONS_00020597	XM_014581185.1	trans
TCONS_00020670	XM_006137956.2	trans
TCONS_00020670	XM_014580349.1	trans
TCONS_00020722	XM_006111398.2	trans
TCONS_00020722	XM_014568847.1	trans
TCONS_00020723	XM_006134092.1	trans
TCONS_00020723	XM_014568642.1	trans
TCONS_00020743	XM_006116709.1	trans
TCONS_00020743	XM_014575875.1	trans
TCONS_00020765	XM_014568568.1	trans
TCONS_00020765	XM_014580588.1	trans
TCONS_00020800	XM_006110882.2	trans
TCONS_00020800	XM_006121651.1	trans
TCONS_00020804	XM_006130932.2	trans
TCONS_00020804	XM_006138678.2	trans
TCONS_00020811	XM_006127262.2	trans
TCONS_00020811	XM_006131255.2	trans
TCONS_00020812	XM_006114348.1	trans
TCONS_00020812	XM_006139136.2	trans
TCONS_00020876	XM_006110584.2	trans
TCONS_00020876	XM_006139273.2	trans
TCONS_00020883	XM_006124643.2	trans
TCONS_00020883	XM_006125287.1	trans
TCONS_00020926	XM_006118803.1	trans
TCONS_00020926	XM_014572717.1	trans
TCONS_00020932	XM_006116972.2	trans
TCONS_00020932	XM_006136943.2	trans
TCONS_00020935	XM_014568666.1	trans
TCONS_00020935	XM_014578016.1	trans
TCONS_00020967	XM_014579889.1	trans
TCONS_00020968	XM_014570334.1	trans
TCONS_00020968	XM_014574210.1	trans
TCONS_00020973	XM_006117463.2	trans
TCONS_00020973	XM_014576142.1	trans
TCONS_00020974	XM_006120110.2	trans
TCONS_00020974	XM_014574168.1	trans
TCONS_00020984	XM_014576464.1	trans
TCONS_00020984	XM_014579721.1	trans
TCONS_00021010	XM_006122699.2	trans
TCONS_00021010	XM_014578514.1	trans
TCONS_00021013	XM_006113716.2	trans
TCONS_00021013	XM_014571637.1	trans
TCONS_00021023	XM_006132981.1	trans
TCONS_00021023	XM_014578209.1	trans
TCONS_00021041	XM_006121567.2	trans
TCONS_00021041	XM_014573018.1	trans
TCONS_00021076	XM_006131302.2	trans
TCONS_00021076	XM_014577178.1	trans
TCONS_00021089	XM_006128575.2	trans
TCONS_00021089	XM_006137755.1	trans
TCONS_00021150	XM_006119786.1	trans
TCONS_00021150	XM_014572411.1	trans
TCONS_00021164	XM_014577672.1	trans
TCONS_00021164	XM_014579033.1	trans
TCONS_00021166	XM_006122068.2	trans
TCONS_00021166	XM_014571068.1	trans
TCONS_00021173	XM_006118803.1	trans
TCONS_00021174	XM_006119374.1	trans
TCONS_00021174	XM_014574173.1	trans
TCONS_00021177	XM_006121636.2	trans
TCONS_00021177	XM_014571342.1	trans
TCONS_00021178	XM_006110313.2	trans
TCONS_00021178	XM_006132277.2	trans
TCONS_00021181	XM_006117636.2	trans
TCONS_00021181	XM_014581065.1	trans
TCONS_00021215	XM_014580651.1	trans
TCONS_00021215	XM_014581451.1	trans
TCONS_00021221	XM_006129431.2	trans
TCONS_00021221	XM_006130651.2	trans
TCONS_00021270	XM_006111001.2	trans
TCONS_00021270	XM_006114869.2	trans
TCONS_00021319	XM_006124119.1	trans
TCONS_00021319	XM_006139375.1	trans
TCONS_00021320	XM_006115502.2	trans
TCONS_00021320	XM_014579969.1	trans
TCONS_00021382	XM_006124274.2	trans
TCONS_00021392	XM_006112261.2	trans
TCONS_00021392	XM_006123726.2	trans
TCONS_00021466	XM_014569157.1	trans
TCONS_00021466	XM_014577949.1	trans
TCONS_00021481	XM_006127915.2	trans
TCONS_00021481	XM_014575978.1	trans
TCONS_00021549	XM_006129459.2	trans
TCONS_00021549	XM_014578519.1	trans
TCONS_00021619	XM_006125143.2	trans
TCONS_00021619	XM_014580590.1	trans
TCONS_00021706	XM_006121650.2	trans
TCONS_00021706	XM_014578471.1	trans
TCONS_00021757	XM_006121931.2	trans
TCONS_00021757	XM_014572140.1	trans
TCONS_00021762	XM_006113905.2	trans
TCONS_00021762	XM_014580586.1	trans
TCONS_00021763	XM_006113628.2	trans
TCONS_00021855	XM_006116447.2	trans
TCONS_00021855	XM_006123099.2	trans
TCONS_00021951	XM_006120409.2	trans
TCONS_00021951	XM_014568706.1	trans
TCONS_00022029	XM_014570119.1	trans
TCONS_00022029	XM_014580338.1	trans
TCONS_00022084	XM_006127685.1	trans
TCONS_00022084	XM_014569842.1	trans
TCONS_00022091	XM_006114065.2	trans
TCONS_00022091	XM_014580741.1	trans
TCONS_00022119	XM_006120072.1	trans
TCONS_00022119	XM_006130811.1	trans
TCONS_00022135	XM_006113628.2	trans
TCONS_00022135	XM_014569738.1	trans
TCONS_00022137	XM_006118803.1	trans
TCONS_00022165	XM_006113469.2	trans
TCONS_00022165	XM_006123557.1	trans
TCONS_00022186	XM_006118803.1	trans
TCONS_00022186	XM_014574620.1	trans
TCONS_00022189	XM_006132277.2	trans
TCONS_00022189	XM_006136961.2	trans
TCONS_00022190	XM_006117315.2	trans
TCONS_00022190	XM_006126921.2	trans
TCONS_00022191	XM_006115610.2	trans
TCONS_00022191	XM_006121676.2	trans
TCONS_00022215	XM_006138746.1	trans
TCONS_00022215	XM_006139273.2	trans
TCONS_00022242	XM_006119997.2	trans
TCONS_00022242	XM_014579889.1	trans
TCONS_00022262	XM_006120640.1	trans
TCONS_00022262	XM_014581564.1	trans
TCONS_00022310	XM_006112034.2	trans
TCONS_00022310	XM_006128700.2	trans
TCONS_00022311	XM_006120616.2	trans
TCONS_00022311	XM_014579875.1	trans
TCONS_00022321	XM_006123160.2	trans
TCONS_00022321	XM_006136130.1	trans
TCONS_00022322	XM_006131978.2	trans
TCONS_00022322	XM_006138514.2	trans
TCONS_00022374	XM_006111574.1	trans
TCONS_00022374	XM_006121989.2	trans
TCONS_00022379	XM_006114780.1	trans
TCONS_00022379	XM_014581575.1	trans
TCONS_00022397	XM_006117040.2	trans
TCONS_00022407	XM_006111068.2	trans
TCONS_00022407	XM_006132606.2	trans
TCONS_00022414	XM_006111961.2	trans
TCONS_00022414	XM_006124267.2	trans
TCONS_00022432	XM_006112263.2	trans
TCONS_00022432	XM_014580549.1	trans
TCONS_00022503	XM_006139100.2	trans
TCONS_00022503	XM_014579007.1	trans
TCONS_00022519	XM_006120964.2	trans
TCONS_00022519	XM_006133840.2	trans
TCONS_00022528	XM_014570070.1	trans
TCONS_00022528	XM_014572232.1	trans
TCONS_00022545	XM_006115559.2	trans
TCONS_00022545	XM_006126287.1	trans
TCONS_00022568	XM_014574173.1	trans
TCONS_00022593	XM_006110826.2	trans
TCONS_00022593	XM_014577570.1	trans
TCONS_00022602	XM_006126043.2	trans
TCONS_00022602	XM_014575908.1	trans
TCONS_00022603	XM_006120940.2	trans
TCONS_00022603	XM_014577660.1	trans
TCONS_00022621	XM_006118015.2	trans
TCONS_00022621	XM_014570591.1	trans
TCONS_00022691	XM_006117040.2	trans
TCONS_00022735	XM_006118764.2	trans
TCONS_00022735	XM_006125309.2	trans
TCONS_00022761	XM_006138155.2	trans
TCONS_00022761	XM_014576972.1	trans
TCONS_00022811	XM_006125750.2	trans
TCONS_00022811	XM_006134210.2	trans
TCONS_00022812	XM_006113628.2	trans
TCONS_00022901	XM_006110960.2	trans
TCONS_00022901	XM_006134191.2	trans
TCONS_00022903	XM_014574320.1	trans
TCONS_00022910	XM_006110791.2	trans
TCONS_00022910	XM_006117486.2	trans
TCONS_00022917	XM_006112295.2	trans
TCONS_00022917	XM_006139072.2	trans
TCONS_00022933	XM_006123161.2	trans
TCONS_00022933	XM_006123726.2	trans
TCONS_00022982	XM_006113558.2	trans
TCONS_00022982	XM_006131977.2	trans
TCONS_00022983	XM_014571700.1	trans
TCONS_00022983	XM_014574119.1	trans
TCONS_00023027	XM_014578016.1	trans
TCONS_00023034	XM_006113891.2	trans
TCONS_00023034	XM_006117182.2	trans
TCONS_00023060	XM_006119982.2	trans
TCONS_00023060	XM_014571718.1	trans
TCONS_00023072	XM_006113737.2	trans
TCONS_00023072	XM_014577634.1	trans
TCONS_00023086	XM_006126675.2	trans
TCONS_00023086	XM_014570703.1	trans
TCONS_00023087	XM_006110683.1	trans
TCONS_00023087	XM_014575211.1	trans
TCONS_00023089	XM_006111326.2	trans
TCONS_00023089	XM_014579526.1	trans
TCONS_00023090	XM_006111326.2	trans
TCONS_00023090	XM_014579526.1	trans
TCONS_00023133	XM_006125958.2	trans
TCONS_00023133	XM_014569168.1	trans
TCONS_00023136	XM_006113867.1	trans
TCONS_00023136	XM_014576938.1	trans
TCONS_00023152	XM_006113008.2	trans
TCONS_00023152	XM_014568877.1	trans
TCONS_00023174	XM_006118034.2	trans
TCONS_00023174	XM_014579284.1	trans
TCONS_00023295	XM_006116620.2	trans
TCONS_00023295	XM_006130311.2	trans
TCONS_00023296	XM_006128500.2	trans
TCONS_00023296	XM_014571471.1	trans
TCONS_00023298	XM_006133272.2	trans
TCONS_00023298	XM_014573447.1	trans
TCONS_00023312	XM_006126448.1	trans
TCONS_00023312	XM_014572861.1	trans
TCONS_00023325	XM_006115940.2	trans
TCONS_00023325	XM_006131257.2	trans
TCONS_00023349	XM_006123457.2	trans
TCONS_00023349	XM_006130651.2	trans
TCONS_00023414	XM_006124082.2	trans
TCONS_00023414	XM_014572905.1	trans
TCONS_00023423	XM_006115980.2	trans
TCONS_00023423	XM_006132330.2	trans
TCONS_00023470	XM_006110441.1	trans
TCONS_00023470	XM_006120046.2	trans
TCONS_00023471	XM_006131202.2	trans
TCONS_00023471	XM_006135240.2	trans
TCONS_00023487	XM_006127998.2	trans
TCONS_00023487	XM_014570358.1	trans
TCONS_00023495	XM_006118803.1	trans
TCONS_00023495	XM_014572402.1	trans
TCONS_00023497	XM_006119942.1	trans
TCONS_00023497	XM_006128724.2	trans
TCONS_00023551	XM_006120009.2	trans
TCONS_00023551	XM_006127998.2	trans
TCONS_00023562	XM_006139545.2	trans
TCONS_00023562	XM_014572232.1	trans
TCONS_00023566	XM_006111438.2	trans
TCONS_00023566	XM_014579151.1	trans
TCONS_00023569	XM_006134617.2	trans
TCONS_00023572	XM_006134224.2	trans
TCONS_00023572	XM_014572232.1	trans
TCONS_00023573	XM_006127276.2	trans
TCONS_00023573	XM_014580651.1	trans
TCONS_00023575	XM_006117548.2	trans
TCONS_00023575	XM_014573478.1	trans
TCONS_00023590	XM_006133692.2	trans
TCONS_00023590	XM_014576040.1	trans
TCONS_00023591	XM_006134037.2	trans
TCONS_00023591	XM_006134616.2	trans
TCONS_00023604	XM_014573542.1	trans
TCONS_00023604	XM_014574503.1	trans
TCONS_00023612	XM_014569886.1	trans
TCONS_00023612	XM_014579787.1	trans
TCONS_00023623	XM_006122780.2	trans
TCONS_00023623	XM_014573184.1	trans
TCONS_00023649	XM_006135591.2	trans
TCONS_00023649	XM_014576241.1	trans
TCONS_00023652	XM_014569351.1	trans
TCONS_00023652	XM_014572903.1	trans
TCONS_00023709	XM_006136214.2	trans
TCONS_00023709	XM_014577944.1	trans
TCONS_00023710	XM_006137300.2	trans
TCONS_00023710	XM_014571342.1	trans
TCONS_00023726	XM_006120841.2	trans
TCONS_00023726	XM_006132277.2	trans
TCONS_00023727	XM_006118803.1	trans
TCONS_00023740	XM_006122612.2	trans
TCONS_00023740	XM_014573478.1	trans
TCONS_00023753	XM_014574210.1	trans
TCONS_00023753	XM_014581020.1	trans
TCONS_00023754	XM_006111001.2	trans
TCONS_00023754	XM_006114869.2	trans
TCONS_00023759	XM_006113168.2	trans
TCONS_00023759	XM_006119057.2	trans
TCONS_00023765	XM_006134617.2	trans
TCONS_00023767	XM_006132771.2	trans
TCONS_00023767	XM_006138105.2	trans
TCONS_00023809	XM_006129909.2	trans
TCONS_00023809	XM_006132277.2	trans
TCONS_00023812	XM_006113628.2	trans
TCONS_00023815	XM_006134191.2	trans
TCONS_00023815	XM_006135378.1	trans
TCONS_00023887	XM_006112842.2	trans
TCONS_00023887	XM_006136665.2	trans
TCONS_00023888	XM_006128765.2	trans
TCONS_00023888	XM_014579986.1	trans
TCONS_00023914	XM_006130651.2	trans
TCONS_00023914	XM_014575608.1	trans
TCONS_00023915	XM_006118803.1	trans
TCONS_00023915	XM_006128484.2	trans
TCONS_00023916	XM_014579587.1	trans
TCONS_00023956	XM_006114094.2	trans
TCONS_00023956	XM_006137247.2	trans
TCONS_00023965	XM_006138818.2	trans
TCONS_00023965	XM_014568711.1	trans
TCONS_00023967	XM_006124513.2	trans
TCONS_00023967	XM_014577219.1	trans
TCONS_00023970	XM_006134617.2	trans
TCONS_00023970	XM_006137034.2	trans
TCONS_00023971	XM_006118803.1	trans
TCONS_00023971	XM_006128684.2	trans
TCONS_00024123	XM_006115715.1	trans
TCONS_00024123	XM_014579134.1	trans
TCONS_00024195	XM_006124561.2	trans
TCONS_00024195	XM_014572232.1	trans
TCONS_00024205	XM_006113403.2	trans
TCONS_00024205	XM_006122536.2	trans
TCONS_00024219	XM_006118674.2	trans
TCONS_00024219	XM_006124929.2	trans
TCONS_00024220	XM_006134721.2	trans
TCONS_00024220	XM_014572800.1	trans
TCONS_00024221	XM_006118882.2	trans
TCONS_00024221	XM_014579749.1	trans
TCONS_00024266	XM_006110313.2	trans
TCONS_00024266	XM_006132277.2	trans
TCONS_00024268	XM_014572232.1	trans
TCONS_00024268	XM_014573215.1	trans
TCONS_00024300	XM_006128608.2	trans
TCONS_00024300	XM_014579280.1	trans
TCONS_00024339	XM_006138105.2	trans
TCONS_00024343	XM_014572678.1	trans
TCONS_00024343	XM_014573301.1	trans
TCONS_00024344	XM_006111344.2	trans
TCONS_00024344	XM_006125309.2	trans
TCONS_00024345	XM_006132104.2	trans
TCONS_00024345	XM_006135422.2	trans
TCONS_00024352	XM_006135882.2	trans
TCONS_00024352	XM_014579578.1	trans
TCONS_00024387	XM_006134617.2	trans
TCONS_00024395	XM_006114210.2	trans
TCONS_00024395	XM_006116087.2	trans
TCONS_00024426	XM_006111981.2	trans
TCONS_00024426	XM_006120814.2	trans
TCONS_00024465	XM_006130223.2	trans
TCONS_00024465	XM_006130694.2	trans
TCONS_00024512	XM_006122855.2	trans
TCONS_00024512	XM_006135385.1	trans
TCONS_00024545	XM_006121617.2	trans
TCONS_00024545	XM_014573057.1	trans
TCONS_00024616	XM_006126394.2	trans
TCONS_00024616	XM_014574173.1	trans
TCONS_00024711	XM_014570912.1	trans
TCONS_00024711	XM_014579534.1	trans
TCONS_00024735	XM_006111717.2	trans
TCONS_00024735	XM_014572232.1	trans
TCONS_00024737	XM_006112737.2	trans
TCONS_00024737	XM_006116501.2	trans
TCONS_00024742	XM_006130403.2	trans
TCONS_00024742	XM_014579682.1	trans
TCONS_00024746	XM_006137501.2	trans
TCONS_00024746	XM_014569794.1	trans
TCONS_00024793	XM_006116395.2	trans
TCONS_00024793	XM_014569536.1	trans
TCONS_00024882	XM_006115007.2	trans
TCONS_00024882	XM_006139321.2	trans
TCONS_00024922	XM_006115403.2	trans
TCONS_00024922	XM_014570743.1	trans
TCONS_00024948	XM_006124643.2	trans
TCONS_00024948	XM_014576794.1	trans
TCONS_00024977	XM_006121022.2	trans
TCONS_00024977	XM_006129671.1	trans
TCONS_00025000	XM_006135995.2	trans
TCONS_00025000	XM_014574099.1	trans
TCONS_00025001	XM_006115941.2	trans
TCONS_00025001	XM_014578640.1	trans
TCONS_00025042	XM_006130651.2	trans
TCONS_00025042	XM_014576004.1	trans
TCONS_00025099	XM_006132806.2	trans
TCONS_00025099	XM_006136011.2	trans
TCONS_00025132	XM_006136928.2	trans
TCONS_00025132	XM_014576535.1	trans
TCONS_00025172	XM_006124057.2	trans
TCONS_00025172	XM_014577360.1	trans
TCONS_00025173	XM_006111619.2	trans
TCONS_00025173	XM_006116621.2	trans
TCONS_00025174	XM_006110524.1	trans
TCONS_00025174	XM_006137912.2	trans
TCONS_00025209	XM_014569628.1	trans
TCONS_00025209	XM_014578860.1	trans
TCONS_00025217	XM_014569196.1	trans
TCONS_00025217	XM_014581307.1	trans
TCONS_00025227	XM_006129322.2	trans
TCONS_00025227	XM_014574857.1	trans
TCONS_00025237	XM_006115677.2	trans
TCONS_00025237	XM_014571740.1	trans
TCONS_00025352	XM_006125405.2	trans
TCONS_00025352	XM_014568859.1	trans
TCONS_00025394	XM_006134617.2	trans
TCONS_00025479	XM_006111907.2	trans
TCONS_00025479	XM_006133499.2	trans
TCONS_00025501	XM_006132746.2	trans
TCONS_00025501	XM_014575274.1	trans
TCONS_00025502	XM_014574275.1	trans
TCONS_00025502	XM_014580073.1	trans
TCONS_00025503	XM_006119856.2	trans
TCONS_00025503	XM_006126367.2	trans
TCONS_00025536	XM_006137932.2	trans
TCONS_00025536	XM_014578471.1	trans
TCONS_00025616	XM_014569699.1	trans
TCONS_00025616	XM_014569869.1	trans
TCONS_00025768	XM_006112065.2	trans
TCONS_00025768	XM_006139696.2	trans
TCONS_00025773	XM_006138818.2	trans
TCONS_00025773	XM_014568711.1	trans
TCONS_00025774	XM_014569869.1	trans
TCONS_00025774	XM_014577229.1	trans
TCONS_00025775	XM_006126684.2	trans
TCONS_00025775	XM_014569824.1	trans
TCONS_00025777	XM_006111508.2	trans
TCONS_00025777	XM_006123955.2	trans
TCONS_00025817	XM_006120381.2	trans
TCONS_00025817	XM_014578471.1	trans
TCONS_00025818	XM_014572622.1	trans
TCONS_00025818	XM_014578016.1	trans
TCONS_00025838	XM_006138715.1	trans
TCONS_00025838	XM_014574870.1	trans
TCONS_00025981	XM_006122231.2	trans
TCONS_00025981	XM_006124039.2	trans
TCONS_00026029	XM_006118763.1	trans
TCONS_00026029	XM_006128560.2	trans
TCONS_00026042	XM_006114523.2	trans
TCONS_00026042	XM_006124643.2	trans
TCONS_00026070	XM_014569314.1	trans
TCONS_00026070	XM_014573820.1	trans
TCONS_00026081	XM_006122560.2	trans
TCONS_00026081	XM_006135026.1	trans
TCONS_00026092	XM_006134260.2	trans
TCONS_00026092	XM_006137809.2	trans
TCONS_00026096	XM_006121277.2	trans
TCONS_00026096	XM_006136056.2	trans
TCONS_00026098	XM_006115280.2	trans
TCONS_00026098	XM_014579486.1	trans
TCONS_00026112	XM_006128910.1	trans
TCONS_00026112	XM_014577651.1	trans
TCONS_00026128	XM_006136453.2	trans
TCONS_00026128	XM_006138444.1	trans
TCONS_00026180	XM_006124000.2	trans
TCONS_00026180	XM_006135299.2	trans
TCONS_00026301	XM_006124152.2	trans
TCONS_00026301	XM_014575067.1	trans
TCONS_00026327	XM_006125057.2	trans
TCONS_00026327	XM_014576088.1	trans
TCONS_00026328	XM_006132398.2	trans
TCONS_00026328	XM_014577777.1	trans
TCONS_00026330	XM_006124643.2	trans
TCONS_00026330	XM_006132803.2	trans
TCONS_00026333	XM_006124091.1	trans
TCONS_00026333	XM_014573020.1	trans
[truncated: 9,408 more rows]
