# Supplementary material for: Screening and characterisation of sex differentiation-related long non-coding RNAs in Chinese soft-shell turtle (Pelodiscus sinensis)
Source: Sci Rep. 2018 Jun 5;8:8630. doi: 10.1038/s41598-018-26841-3 (PMC5988831; doi:10.1038/s41598-018-26841-3)
Supplement: Supplementary file 8 — Dataset 7 [file 41598_2018_26841_MOESM8_ESM.xls]

###version 1.1
TCONS_00000046
TCONS_00000076	K00747	532	pss:102446783
TCONS_00000110
TCONS_00000201
TCONS_00000290	K05751	4810	fab:101806360
TCONS_00000292	K05751	4810	ecb:100067687
TCONS_00000294	K05751	4810	apla:101799107
TCONS_00000370
TCONS_00000387	K06771	4514	pss:102450513
TCONS_00000488
TCONS_00000489
TCONS_00000592
TCONS_00000600
TCONS_00000662
TCONS_00001002	K02539	4630	pss:102460228
TCONS_00001025
TCONS_00001057	K06233	4340	pss:102445016
TCONS_00001136
TCONS_00001217
TCONS_00001218
TCONS_00001221
TCONS_00001222
TCONS_00001253
TCONS_00001366	K04678	41,200,435,004,144	pss:102457226
TCONS_00001370	K04678	41,200,435,004,144	pss:102457226
TCONS_00001582
TCONS_00001802
TCONS_00001987
TCONS_00002326
TCONS_00002327
TCONS_00002518	K00507	12,120,104,003,320	pss:102447617
TCONS_00002538
TCONS_00002599	K04358	401,004,810	pss:102451693
TCONS_00002619
TCONS_00002621
TCONS_00002661	K12801	4621	pss:102460023
TCONS_00002664
TCONS_00002748
TCONS_00002754	K14399	3015	cmy:102932686
TCONS_00002759
TCONS_00002865
TCONS_00002977
TCONS_00002978
TCONS_00002979
TCONS_00003165
TCONS_00003257	K05641	2010	pss:102456667
TCONS_00003261	K12494	4144	pss:102450737
TCONS_00003267	K12494	4144	pss:102450737
TCONS_00003413
TCONS_00003432
TCONS_00003512
TCONS_00003513
TCONS_00003601
TCONS_00003652
TCONS_00003653
TCONS_00003836
TCONS_00003879
TCONS_00003907	K06491	4514	pss:102444165
TCONS_00003923
TCONS_00003948	K03494	601	pss:102448209
TCONS_00003988
TCONS_00003995	K14443	3018	pss:102452265
TCONS_00004058
TCONS_00004247	K06238	451,204,510	pss:102462298
TCONS_00004249	K06238	451,204,510	pss:102462298
TCONS_00004342	K04198	40,200,408,004,916	pss:102449550
TCONS_00004351
TCONS_00004437
TCONS_00004503
TCONS_00004656	K04372	401,004,910	pss:102454088
TCONS_00004841
TCONS_00004983
TCONS_00004994
TCONS_00004995
TCONS_00004998	K00737	510	pss:102450203
TCONS_00005080
TCONS_00005102
TCONS_00005343
TCONS_00005500
TCONS_00005687
TCONS_00005695
TCONS_00005711	K13649	4144	pss:102448282
TCONS_00005712	K13649	4144	pss:102448282
TCONS_00005725
TCONS_00005811
TCONS_00005916
TCONS_00006030
TCONS_00006095	K01823	900	pss:102458644
TCONS_00006160
TCONS_00006162
TCONS_00006226
TCONS_00006577	K12488	4144	pss:102443859
TCONS_00006581	K09389	4110	pss:102453459
TCONS_00006784
TCONS_00006811
TCONS_00006812
TCONS_00006827	K01064	43,100,434,004,916	apla:101803319
TCONS_00006981
TCONS_00007000
TCONS_00007017
TCONS_00007027
TCONS_00007035
TCONS_00007267
TCONS_00007276
TCONS_00007340
TCONS_00007342
TCONS_00007443
TCONS_00007465
TCONS_00007482	K07969	53,300,601	pss:102453780
TCONS_00007659
TCONS_00007683
TCONS_00007720	K05766	4810	pss:102458485
TCONS_00007794	K06503	414,404,145	pss:102461118
TCONS_00007892
TCONS_00007945
TCONS_00008115	K07249	830	pss:102446643
TCONS_00008285
TCONS_00008468
TCONS_00008480
TCONS_00008513
TCONS_00008519	K05766	4810	pss:102455841
TCONS_00008605
TCONS_00008656	K12896	3040	mgp:104909563
TCONS_00008786	K08861	4068	pss:102453466
TCONS_00008931
TCONS_00008990
TCONS_00009322	K04628	56,500,600	cmy:102936934
TCONS_00009331
TCONS_00009463
TCONS_00009567
TCONS_00009608	K07424	1,400,059,100,830	pss:102447293
TCONS_00009644
TCONS_00009772
TCONS_00009773
TCONS_00009781	K06638	411,004,914	pss:102462064
TCONS_00009835
TCONS_00009841
TCONS_00009870
TCONS_00010056
TCONS_00010227
TCONS_00010563
TCONS_00010591	K02602	41,140,491,404,320	pss:102452445
TCONS_00010599
TCONS_00010642
TCONS_00010689
TCONS_00010933
TCONS_00011012
TCONS_00011019
TCONS_00011048
TCONS_00011064
TCONS_00011067
TCONS_00011119	K05740	481,004,510	pss:102447135
TCONS_00011150	K03691	514	pss:102455022
TCONS_00011159
TCONS_00011184
TCONS_00011203
TCONS_00011390
TCONS_00011396	K11153	830	pss:102446647
TCONS_00011532
TCONS_00011539
TCONS_00011549
TCONS_00011577
TCONS_00011654
TCONS_00011707
TCONS_00011727
TCONS_00011728
TCONS_00011741
TCONS_00011827
TCONS_00011889
TCONS_00011892
TCONS_00011943
TCONS_00011993	K04698	4630	pss:102445534
TCONS_00012106
TCONS_00012127
TCONS_00012170	K07903	4144	cmy:102938021
TCONS_00012201
TCONS_00012257
TCONS_00012446	K13355	4146	pss:102450555
TCONS_00012467	K01384	43,100,434,004,916	pss:102449564
TCONS_00012580
TCONS_00012643
TCONS_00012708
TCONS_00012710
TCONS_00012816
TCONS_00013009	K13237	4146	cmy:102939334
TCONS_00013011	K12485	4144	pss:102453717
TCONS_00013035
TCONS_00013046
TCONS_00013268	K06102	4530	pss:102453795
TCONS_00013273	K06102	4530	pss:102453795
TCONS_00013290	K03176	40,100,414,404,210	pss:102456174
TCONS_00013315
TCONS_00013340
TCONS_00013369
TCONS_00013381
TCONS_00013609
TCONS_00013811
TCONS_00013855
TCONS_00013914
TCONS_00013930
TCONS_00014120
TCONS_00014184
TCONS_00014269
TCONS_00014389
TCONS_00014773	K02974	3010	apla:101802421
TCONS_00014790
TCONS_00014802	K09565	4020	pss:102446176
TCONS_00014891
TCONS_00015111
TCONS_00015195	K04442	4010	gga:373929
TCONS_00015235
TCONS_00015395
TCONS_00015454
TCONS_00015564
TCONS_00015619	K14328	301,303,015	pss:102458964
TCONS_00015638	K05162	4060	cmy:102945313
TCONS_00015644	K00779	51,000,514	pss:102453477
TCONS_00015873
TCONS_00015924	K05744	4810	cmy:102932658
TCONS_00015925	K05744	48,100,466,604,360	ngi:103740428
TCONS_00015982	K01115	564,005,650,414,404,000	pss:102453375
TCONS_00015985
TCONS_00016020
TCONS_00016099
TCONS_00016224
TCONS_00016226
TCONS_00016237
TCONS_00016269
TCONS_00016397
TCONS_00016412
TCONS_00016491
TCONS_00016540
TCONS_00016548	K01074	12,120,006,204,142	pss:102450927
TCONS_00016567
TCONS_00016598
TCONS_00016684
TCONS_00016686
TCONS_00016846
TCONS_00016942
TCONS_00016966	K10141	4115	pss:102454517
TCONS_00016970	K17918	4144	pss:102455035
TCONS_00016974	K17918	4144	apla:101793826
TCONS_00016980
TCONS_00017236
TCONS_00017239	K13402	670	pss:102448225
TCONS_00017240	K13402	670	pss:102448225
TCONS_00017247
TCONS_00017261
TCONS_00017377	K01099	56,204,070	cmy:102938192
TCONS_00017398
TCONS_00017432
TCONS_00017440	K14305	3013	cmy:102941852
TCONS_00017443
TCONS_00017556	K08007	4810	pss:102462644
TCONS_00017584	K13523	56,100,564	pss:102446902
TCONS_00017710
TCONS_00017786	K05692	414,504,810,045,100,000,000,000	xla:734918
TCONS_00017924
TCONS_00017925	K00864	56,103,320	fpg:101922294
TCONS_00018043
TCONS_00018046
TCONS_00018189
TCONS_00018221
TCONS_00018267	K13250	4141	pss:102455289
TCONS_00018323
TCONS_00018378
TCONS_00018390
TCONS_00018604
TCONS_00018698
TCONS_00018702
TCONS_00018940	K05199	4080	pss:102450763
TCONS_00019075
TCONS_00019096	K12885	3040	pss:102461865
TCONS_00019183
TCONS_00019191
TCONS_00019262
TCONS_00019269
TCONS_00019307	K04459	4010	pss:102451801
TCONS_00019333
TCONS_00019348
TCONS_00019398
TCONS_00019490
TCONS_00019586
TCONS_00019776
TCONS_00019779
TCONS_00019791
TCONS_00019803
TCONS_00019811	K04504	431,003,320	pss:102451957
TCONS_00019936
TCONS_00019999
TCONS_00020000
TCONS_00020119
TCONS_00020189	K13960	3460	pss:102459844
TCONS_00020238
TCONS_00020408
TCONS_00020414
TCONS_00020418
TCONS_00020607
TCONS_00020663	K14316	3013	pss:102444733
TCONS_00020873
TCONS_00020994
TCONS_00021030
TCONS_00021046
TCONS_00021051
TCONS_00021072
TCONS_00021084	K07377	4514	pss:102449503
TCONS_00021134
TCONS_00021135
TCONS_00021151
TCONS_00021395	K05186	4080	pss:102454358
TCONS_00021407
TCONS_00021602
TCONS_00021651
TCONS_00021689	K04628	56,500,600	cmy:102941238
TCONS_00021697	K18443	4144	pss:102463453
TCONS_00021751
TCONS_00021844
TCONS_00021845	K01528	4144	pss:102454954
TCONS_00021878
TCONS_00021931
TCONS_00021973
TCONS_00021998
TCONS_00022259
TCONS_00022261
TCONS_00022539
TCONS_00022675
TCONS_00022684
TCONS_00022725	K01893	970	pss:102450543
TCONS_00022769
TCONS_00022925
TCONS_00022936
TCONS_00022938
TCONS_00022939
TCONS_00022941
TCONS_00022942
TCONS_00022943
TCONS_00022990
TCONS_00022996
TCONS_00023070
TCONS_00023142	K07374	414,504,540	pss:102446572
TCONS_00023228
TCONS_00023418
TCONS_00023425
TCONS_00023436
TCONS_00023654
TCONS_00023668
TCONS_00023939
TCONS_00024119	K03122	3022	pss:102457609
TCONS_00024152
TCONS_00024160	K13024	4070	pss:102459058
TCONS_00024257
TCONS_00024326
TCONS_00024330
TCONS_00024438
TCONS_00024483
TCONS_00024519
TCONS_00024553
TCONS_00024622
TCONS_00024847
TCONS_00024966
TCONS_00025010
TCONS_00025063
TCONS_00025124	K09048	491,604,261	pss:102446107
TCONS_00025201	K04132	408,004,810	pss:102447244
TCONS_00025248
TCONS_00025450
TCONS_00025513
TCONS_00025573	K05423	463,004,060	pss:102459061
TCONS_00025626	K02184	4320	pss:102461296
TCONS_00025710
TCONS_00025735
TCONS_00025752
TCONS_00025852
TCONS_00025853
TCONS_00025854
TCONS_00025856
TCONS_00025887	K02098	4320	pss:102459853
TCONS_00025954
TCONS_00026044	K06238	451,204,510	pss:102456116
TCONS_00026229	K06129	56,404,142	cmy:102930097
TCONS_00026265
TCONS_00026267
TCONS_00026269
TCONS_00026349
TCONS_00026482
TCONS_00026544
TCONS_00026692
TCONS_00026719
TCONS_00026823
TCONS_00026836	K06095	4530	pss:102449667
TCONS_00027009
TCONS_00027049	K00558	270	pss:102458266
TCONS_00027056
TCONS_00027282
TCONS_00027304
TCONS_00027319
TCONS_00027348	K12828	3040	pss:102457188
TCONS_00027389
TCONS_00027522
TCONS_00027596
TCONS_00027605
TCONS_00027619
TCONS_00027632
TCONS_00027643
TCONS_00027699	K00106	230,002,320,098,304,000	pss:102461631
TCONS_00027701	K00106	230,002,320,098,304,000	pss:102461631
TCONS_00027795
TCONS_00027854	K01874	45,000,970	pss:102453237
TCONS_00027858
TCONS_00027859
TCONS_00027983
TCONS_00028027
TCONS_00028041	K10031	406,004,672	fpg:101911584
TCONS_00028066
TCONS_00028292	K03131	3022	pss:102462657
TCONS_00028430
TCONS_00028556	K06236	451,204,510	pss:102445411
TCONS_00028613
TCONS_00028615
TCONS_00028946
TCONS_00028956
TCONS_00028994
TCONS_00029152
TCONS_00029273
TCONS_00029455
TCONS_00029483
TCONS_00029499
TCONS_00029501
TCONS_00029593
TCONS_00029594
TCONS_00029603	K05637	451,204,510	pss:102462585
TCONS_00029604	K05637	451,204,510	pss:102462585
TCONS_00029606	K05637	451,204,510	pss:102462585
TCONS_00029608	K05637	451,204,510	pss:102462585
TCONS_00029838
TCONS_00029932	K01672	910	pss:102450397
TCONS_00029993
TCONS_00030036	K10798	3410	asn:102383558
TCONS_00030107
TCONS_00030230	K06244	451,204,510	pss:102458677
TCONS_00030234
TCONS_00030279
TCONS_00030280
TCONS_00030349
TCONS_00030410
TCONS_00030510	K14396	3015	cmy:102929458
TCONS_00030584
TCONS_00030719
TCONS_00030735	K00639	260	pss:102462345
TCONS_00030770
TCONS_00030823
TCONS_00030838
TCONS_00030871
TCONS_00030893
TCONS_00030900
TCONS_00030919
TCONS_00030923	K14311	3013	pss:102447411
TCONS_00030974
TCONS_00031223	K15010	4068	amj:102572937
TCONS_00031226
TCONS_00031255
TCONS_00031256
TCONS_00031268
TCONS_00031299
TCONS_00031344
TCONS_00031393
TCONS_00031400	K00858	760	pss:102461058
TCONS_00031729	K04714	600	pss:102457944
TCONS_00031786	K04960	40,200,407,004,114,000,000,000,000,000	pss:102449833
TCONS_00031823	K07756	4070	pss:102450079
TCONS_00031836	K04607	4080	pss:102450322
TCONS_00031846	K05627	481,004,520	pss:102451417
TCONS_00031854	K07204	415,004,910	pss:102450550
TCONS_00031898
TCONS_00031943
TCONS_00032018
TCONS_00032036
TCONS_00032102
TCONS_00032111
TCONS_00032112
TCONS_00032609	K10352	4530	pss:102445883
TCONS_00032636
TCONS_00032652
TCONS_00033017
TCONS_00033045
TCONS_00033161	K06237	451,204,510	pss:102455715
TCONS_00033169
TCONS_00033170
TCONS_00033172
TCONS_00033770
TCONS_00033792
TCONS_00033799
TCONS_00033882
TCONS_00033968
TCONS_00034056	K06237	451,204,510	pss:102445487
TCONS_00034233
TCONS_00034245	K06237	451,204,510	pss:102445225
TCONS_00034308	K18310	250	pss:102451018
TCONS_00034309	K18310	250	pss:102451018
TCONS_00034320
TCONS_00034333
TCONS_00034355
TCONS_00034390
TCONS_00034482
TCONS_00034525
TCONS_00034745
TCONS_00034885	K03120	3022	pss:102454295
TCONS_00035040
TCONS_00035081
TCONS_00035299	K18625	4530	pss:102452133
TCONS_00035462
TCONS_00035467
TCONS_00035514
TCONS_00035519
TCONS_00035566
TCONS_00035649
TCONS_00035684
TCONS_00035691
TCONS_00035849
TCONS_00035870	K01251	270	mmu:74340
TCONS_00035967
TCONS_00036033
TCONS_00036168
TCONS_00036172
TCONS_00036434
TCONS_00036468	K19366	4144	pss:102450553
TCONS_00036494
TCONS_00036543
TCONS_00036549
TCONS_00036586	K04589	4080	pss:102460507
TCONS_00036597
TCONS_00036621
TCONS_00036628
TCONS_00036700
TCONS_00036726
TCONS_00036821
TCONS_00036844
TCONS_00036926
TCONS_00037036
TCONS_00037041	K10896	3460	pss:102448405
TCONS_00037141	K04237	4,080,041,440,452,000,000	pss:102453652
TCONS_00037207
TCONS_00037222	K13509	56,100,564	pss:102448805
TCONS_00037269
TCONS_00037283
TCONS_00037313	K05768	4810	pss:102460677
TCONS_00037318
TCONS_00037414	K01115	564,005,650,414,404,000	pss:102453139
TCONS_00037516
TCONS_00037549
TCONS_00037552
TCONS_00037577
TCONS_00037665
TCONS_00037679
TCONS_00037734	K06238	451,204,510	pss:102454802
TCONS_00037950
TCONS_00037951
TCONS_00038034	K06756	4514	pss:102448806
TCONS_00038089
TCONS_00038206
TCONS_00038231
TCONS_00038235
TCONS_00038296
TCONS_00038370
TCONS_00038392
TCONS_00038441
TCONS_00038450
TCONS_00038455
TCONS_00038648	K04506	41,200,431,004,115	fpg:101911681
TCONS_00038665
TCONS_00038794	K13355	4146	pss:102450555
TCONS_00039006
TCONS_00039055	K00894	564	pss:102456037
TCONS_00039144
TCONS_00039161	K05033	2010	pss:102453655
TCONS_00039244
TCONS_00039370	K04746	533	pss:102447575
TCONS_00039375
TCONS_00039595
TCONS_00039598	K06275	4510	pss:102462177
TCONS_00039671
TCONS_00039690
TCONS_00039709
TCONS_00039734	K08660	3,300,034,000,410	pss:102446043
TCONS_00039899
TCONS_00039973	K01020	532	pss:102446589
TCONS_00039997	K12382	4142	amj:102571192
TCONS_00040071
TCONS_00040090
TCONS_00040109	K04458	4010	pss:102459229
TCONS_00040116	K05694	4520	pss:102459782
TCONS_00040214
TCONS_00040229
TCONS_00040332	K14301	3013	pss:102443658
TCONS_00040333	K14301	3013	pss:102443658
TCONS_00040455	K01109	56,204,070	pss:102454053
TCONS_00040504
TCONS_00040527
TCONS_00040604
TCONS_00040639
TCONS_00040809
TCONS_00040818
TCONS_00040859
TCONS_00040860
TCONS_00040899	K12309	520,060,000,531,006,000,000,000,000	pss:102445232
TCONS_00040976	K07293	463,004,920	pss:102453333
TCONS_00041018
TCONS_00041022	K02934	3010	pss:102452065
TCONS_00041026
TCONS_00041207
TCONS_00041342	K08018	4010	clv:102086538
TCONS_00041413	K12667	51,004,141	pss:102444747
TCONS_00041420	K05704	40,120,437,004,144,000,000,000,000,000,000,000,000,000,000	pss:102462669
TCONS_00041471
TCONS_00041494
TCONS_00041544
TCONS_00041578
TCONS_00041595
TCONS_00041737
TCONS_00042004
TCONS_00042360
TCONS_00042362	K03122	3022	cmy:102941796
TCONS_00042383	K01512	620	pss:102449681
TCONS_00042510	K14376	3015	pss:102462910
TCONS_00042618
TCONS_00042800	K12373	5,200,053,100,603,000,000,000,000,000	pss:102446513
TCONS_00042830
TCONS_00042832
TCONS_00042875
TCONS_00042899
TCONS_00042917
TCONS_00042919
TCONS_00042940	K06796	4514	amj:102576711
TCONS_00042950
TCONS_00043042	K08495	4130	amj:102561503
TCONS_00043089
TCONS_00043103
TCONS_00043147
TCONS_00043153	K12801	4621	pss:102444196
TCONS_00043217
TCONS_00043234
TCONS_00043311
TCONS_00043371
TCONS_00043560
TCONS_00043684
TCONS_00043750
TCONS_00044148
TCONS_00044206
TCONS_00044245
TCONS_00044305
TCONS_00044309
TCONS_00044326	K06756	4514	pss:102458279
TCONS_00044411	K00182	43,100,434,004,916	pss:102448332
TCONS_00044589
TCONS_00044621
TCONS_00044692
TCONS_00044836
TCONS_00044891	K18644	3013	pss:102462430
TCONS_00044899
TCONS_00044988
TCONS_00044992
TCONS_00045056
TCONS_00045568
TCONS_00045645
TCONS_00045667
TCONS_00045750
TCONS_00045858
TCONS_00045868
TCONS_00046003
TCONS_00046406
TCONS_00046612
TCONS_00046683
TCONS_00046839
TCONS_00046924
TCONS_00047094
TCONS_00047294
TCONS_00047567	K12047	5,200,500	pss:102452896
TCONS_00047625
TCONS_00047845
TCONS_00047850
TCONS_00047854
TCONS_00047940
TCONS_00047958
TCONS_00047994
TCONS_00048030	K12488	4144	pss:102461889
TCONS_00048127	K03231	3013	cmy:102943028
TCONS_00048288	K10808	230,002,400,048,004,000	hsa:6241
TCONS_00048429
TCONS_00048437
TCONS_00048805
TCONS_00048853
TCONS_00048899
TCONS_00048925
TCONS_00048926
TCONS_00048929
TCONS_00049015
TCONS_00049128
TCONS_00049247
TCONS_00049257
TCONS_00049407
TCONS_00049452
TCONS_00049540
TCONS_00049541
TCONS_00049696
TCONS_00049706
TCONS_00049768
TCONS_00049832	K04361	40,100,401,204,068,000,000,000,000,000,000,000,000,000,000,000,000,000,000,000	pss:102443405
TCONS_00049839
TCONS_00049897
TCONS_00049898
TCONS_00049925
TCONS_00049966
TCONS_00050037	K04699	4630	pss:102463814
TCONS_00050104	K06449	4514	pss:102451665
TCONS_00050316
TCONS_00050347
TCONS_00050349
TCONS_00050389
TCONS_00050528
TCONS_00050589
TCONS_00050639	K05473	4060	pss:102444457
TCONS_00050691
TCONS_00050745
TCONS_00050838
TCONS_00050926	K14521	3008	pss:102459159
TCONS_00050955	K06256	4512	pss:102460591
TCONS_00050965
TCONS_00051064	K06509	4115	pss:102447262
TCONS_00051077
TCONS_00051092
TCONS_00051175
TCONS_00051366
TCONS_00051384
TCONS_00051395
TCONS_00051541
TCONS_00051727
TCONS_00051811	K15544	3015	pss:102450879
TCONS_00051843	K19006	562	pss:102452900
TCONS_00051858	K05152	4060	pss:102454721
TCONS_00051943
TCONS_00051963
TCONS_00051964
TCONS_00052035	K00587	900	pss:102445166
TCONS_00052048
TCONS_00052240	K06090	4530	pss:102455636
TCONS_00052270	K07196	4910	pss:102457880
TCONS_00052298	K07375	414,504,540	pss:102451904
TCONS_00052307	K03990	4145	pss:102456878
TCONS_00052462	K05850	402,004,261	phi:102105769
TCONS_00052708	K09447	46,200,462,204,623	pss:102462917
TCONS_00052756	K03844	510	pss:102453750
TCONS_00052839
TCONS_00052844
TCONS_00052986
TCONS_00053010
TCONS_00053155
TCONS_00053156
TCONS_00053257	K00939	230	cmy:102945059
TCONS_00053270
TCONS_00053319
TCONS_00053337
TCONS_00053341
TCONS_00053342
TCONS_00053343
TCONS_00053435
TCONS_00053593
TCONS_00053621	K12485	4144	pss:102455883
TCONS_00053702
TCONS_00053715	K05769	4810	pss:102450331
TCONS_00053775
TCONS_00054034	K10742	3030	pss:102447676
TCONS_00054060
TCONS_00054074
TCONS_00054130
TCONS_00054157
TCONS_00054176	K02943	3010	pss:102451906
TCONS_00054202	K13675	514	pss:102457631
TCONS_00054266	K09485	4141	pss:102457373
TCONS_00054318
TCONS_00054336
TCONS_00054338
TCONS_00054524
TCONS_00054525
TCONS_00054528
TCONS_00054529
TCONS_00054531
TCONS_00054549	K09782	4012	pss:102459239
TCONS_00054553	K09784	4012	pss:102453260
TCONS_00054577
TCONS_00054759	K01613	564	pss:102444300
TCONS_00054760
TCONS_00054786
TCONS_00054787
TCONS_00054803
TCONS_00054986
TCONS_00055220
TCONS_00055421
TCONS_00055423
TCONS_00055425
TCONS_00055484
TCONS_00055496
TCONS_00055768	K08448	4270	pss:102463323
TCONS_00055807
TCONS_00055848
TCONS_00055922
TCONS_00055986
TCONS_00055988
TCONS_00056022
TCONS_00056083
TCONS_00056138
TCONS_00056403
TCONS_00056424
TCONS_00056550
TCONS_00056661
TCONS_00056667
TCONS_00056674
TCONS_00056675
TCONS_00056724	K04848	4261	pss:102450717
TCONS_00056782
TCONS_00056813
TCONS_00056861
TCONS_00056869
TCONS_00056975
TCONS_00057099
TCONS_00057100
TCONS_00057196
TCONS_00057223
TCONS_00057226
TCONS_00057349
TCONS_00057429	K08131	451,204,510	pss:102459080
TCONS_00057521
TCONS_00057533
TCONS_00057537	K02885	3010	pss:102461731
TCONS_00057577
TCONS_00057581
TCONS_00057600
TCONS_00057657
TCONS_00057680
TCONS_00057767
TCONS_00057771
TCONS_00057779
TCONS_00057792
TCONS_00057815
TCONS_00057825
TCONS_00057826
TCONS_00057947	K07830	40,100,481,004,530	fpg:101919417
TCONS_00057948	K07830	40,100,481,004,530	cmy:102946618
TCONS_00057974
TCONS_00057976
TCONS_00058010	K12398	4142	pss:102453601
TCONS_00058055	K05700	48,100,451,004,520	pss:102456647
TCONS_00058071
TCONS_00058084
TCONS_00058153	K12472	4144	gga:424633
TCONS_00058170
TCONS_00058173
TCONS_00058177
TCONS_00058354
TCONS_00058390
TCONS_00058463
TCONS_00058472
TCONS_00058486
TCONS_00058617	K05872	4920	pss:102456797
TCONS_00058857
TCONS_00058881
TCONS_00059005
TCONS_00059023
TCONS_00059095
TCONS_00059291
TCONS_00059304	K00273	260,003,300,047,204,000	pss:102462192
TCONS_00059311
TCONS_00059412
TCONS_00059438	K11832	3460	pss:102446936
TCONS_00059567
TCONS_00059572
TCONS_00059574	K02649	4,012,043,700,463,000,000,000,000,000,000,000,000,000,000,000,000,000,000,000,000,000	pss:102462122
TCONS_00059585
TCONS_00059962
TCONS_00060063
TCONS_00060195
TCONS_00060358
TCONS_00060425
TCONS_00060436	K13883	4145	pss:102446369
TCONS_00060453	K03178	4120	pss:102447270
TCONS_00060579	K07293	463,004,920	pss:102443910
TCONS_00060753	K12489	4144	pss:102452836
TCONS_00060873
TCONS_00060921
TCONS_00060922
TCONS_00060927
TCONS_00060972	K06736	4514	pss:102446135
TCONS_00061013	K08131	451,204,510	pss:102453519
TCONS_00061138	K14570	3008	pss:102459008
TCONS_00061163	K14457	561	mze:101474401
TCONS_00061178	K13055	4114	pss:102462923
TCONS_00061181
TCONS_00061206
TCONS_00061348
TCONS_00061428
TCONS_00061540
TCONS_00061549	K06238	451,204,510	pss:102458461
TCONS_00061550	K06238	451,204,510	pss:102458461
TCONS_00061594
TCONS_00061611
TCONS_00061617	K05085	40,120,402,004,144	pss:102462684
TCONS_00061642	K05646	2010	pss:102449852
TCONS_00061644	K05717	45,120,481,004,510	cmy:102932170
TCONS_00061648
TCONS_00061740
TCONS_00061752	K12491	4144	hgl:101714494
TCONS_00061906	K18283	230	pss:102462196
TCONS_00061957
TCONS_00062087
TCONS_00062156
TCONS_00062190
TCONS_00062269
TCONS_00062277	K10135	4115	pss:102450423
TCONS_00062282	K06068	45,300,491,204,270	pss:102451674
TCONS_00062320
TCONS_00062322
TCONS_00062355	K14962	3015	cmy:102946410
TCONS_00062415	K00016	10,006,200,064,000,200	pss:102448979
TCONS_00062421
TCONS_00062430
TCONS_00062458
TCONS_00062512
TCONS_00062525	K06275	4510	ccw:104696126
TCONS_00062671	K07294	492,003,320	pss:102451519
TCONS_00062750	K00645	121,200,061	pss:102453165
TCONS_00062808	K06636	411,004,114	cmy:102937419
TCONS_00062861
TCONS_00062862
TCONS_00062908
TCONS_00062923	K06645	411,004,914	pss:102458852
TCONS_00062965
TCONS_00062966
TCONS_00063186
TCONS_00063278
TCONS_00063305
TCONS_00063306
TCONS_00063308
TCONS_00063314
TCONS_00063315
TCONS_00063426
TCONS_00063437
TCONS_00063459	K05145	4060	pss:102450792
TCONS_00063467
TCONS_00063485
TCONS_00063511	K04407	4010	pss:102454556
TCONS_00063648	K10699	4120	pss:102461657
TCONS_00063719
TCONS_00063747
TCONS_00063756
TCONS_00063832
TCONS_00063903	K12617	3018	pss:102459167
TCONS_00063904	K12617	3018	pss:102459167
TCONS_00063908	K17917	4144	pss:102459407
TCONS_00063911	K17917	4144	pss:102459407
TCONS_00063934
TCONS_00063987
TCONS_00064044
TCONS_00064096
TCONS_00064114
TCONS_00064151
TCONS_00064152
TCONS_00064239
TCONS_00064258
TCONS_00064271	K11718	4141	pss:102463827
TCONS_00064335	K03900	451,204,510	pss:102446530
TCONS_00064338
TCONS_00064340
TCONS_00064372
TCONS_00064642
TCONS_00064647
TCONS_00064924
TCONS_00064956
TCONS_00065033
TCONS_00065083
TCONS_00065088
TCONS_00065382
TCONS_00065470
TCONS_00065486
TCONS_00065525
TCONS_00065603	K03136	3022	cmy:102947095
TCONS_00065681
TCONS_00065816
TCONS_00066026	K12822	3040	pss:102444688
TCONS_00066168	K05735	40,120,481,004,510	pss:102460525
TCONS_00066190	K00253	280	pss:102451444
TCONS_00066203
TCONS_00066214	K04482	344,003,460	pss:102443991
TCONS_00066372
TCONS_00066392
TCONS_00066429
TCONS_00066583
TCONS_00066628
TCONS_00066834
TCONS_00066984
TCONS_00067249
TCONS_00067268
TCONS_00067446	K11427	310	pss:102455080
TCONS_00067650
TCONS_00067796
TCONS_00067845
TCONS_00067895
TCONS_00067909
TCONS_00067923	K11866	4144	pss:102449537
TCONS_00068000	K05651	2010	mdo:100029087
TCONS_00068219
TCONS_00068427
TCONS_00068443
TCONS_00068574	K09188	310	pss:102459016
TCONS_00068700	K06225	4340	pss:102445339
TCONS_00068715
TCONS_00068792	K12657	123,000,330	pss:102455081
TCONS_00068811	K11481	4114	pss:102448583
TCONS_00068829
TCONS_00068873
TCONS_00068916
TCONS_00068992
TCONS_00069064
TCONS_00069093
TCONS_00069307
TCONS_00069402
TCONS_00069423
TCONS_00069478	K16858	406,004,510	acs:100563755
TCONS_00069487	K05858	5,620,431,004,020,040,000,000,000,000,000,000,000,000,000	pss:102449462
TCONS_00069572
TCONS_00069646
TCONS_00069795	K04585	4080	pss:102463177
TCONS_00069809
TCONS_00070120	K12489	4144	pss:102452583
TCONS_00070142	K09479	121,200,071	cmy:102938508
TCONS_00070202
TCONS_00070323
TCONS_00070433
TCONS_00070483	K02263	19,004,260	pss:102459969
TCONS_00070517
TCONS_00070613
TCONS_00070660
TCONS_00070766
TCONS_00071008
TCONS_00071334	K13708	481,004,510	pss:102452082
TCONS_00071433	K04226	40,200,408,004,270	pss:102460765
TCONS_00071438
TCONS_00071520	K14288	3013	pss:102458220
TCONS_00071547	K12487	4144	pss:102462287
TCONS_00071554
TCONS_00071607
TCONS_00071620	K04291	4080	pss:102447107
TCONS_00071628
TCONS_00071629
TCONS_00071631
TCONS_00071634
TCONS_00071636
TCONS_00071637
TCONS_00071711	K12893	3040	pbi:103062968
TCONS_00071712	K12893	3040	pbi:103062968
TCONS_00071843	K05849	4020	cmy:102948103
TCONS_00071913
TCONS_00071944	K16342	5,640,056,500,590,000,000,000,000,000,000,000,000,000,000	asn:102385707
TCONS_00071945	K16342	5,640,056,500,590,000,000,000,000,000,000,000,000,000,000	asn:102385707
TCONS_00072120
TCONS_00072171
TCONS_00072309	K05138	463,004,060	fch:102055349
TCONS_00072355	K13171	301,303,015	cmy:102935033
TCONS_00072357	K13171	301,303,015	cmy:102935033
TCONS_00072366
TCONS_00072499
TCONS_00072517
TCONS_00072544
TCONS_00072591	K03927	983	cmy:102944601
TCONS_00072595	K10685	4120	pss:102460127
TCONS_00072665	K10416	4145	pss:102459174
TCONS_00072716
TCONS_00072717
TCONS_00072937
TCONS_00072975
TCONS_00073010
TCONS_00073029
TCONS_00073065
TCONS_00073066
TCONS_00073132	K12160	3013	clv:102087783
TCONS_00073133	K12160	3013	clv:102087783
TCONS_00073140
TCONS_00073332	K06670	4110	pss:102445346
TCONS_00073342
TCONS_00073403	K08512	413,004,611	lve:103089427
TCONS_00073461	K05699	4,810,045,100,452,000,000	pss:102451042
TCONS_00073498	K06856	40,200,414,504,672	xtr:548369
TCONS_00073631	K05156	4060	pss:102447694
TCONS_00073721
TCONS_00073775
TCONS_00073780
TCONS_00073812
TCONS_00073829	K07756	4070	pss:102452503
TCONS_00073837	K04437	401,004,510	pss:102454001
TCONS_00073981
TCONS_00073997
TCONS_00074191
TCONS_00074198
TCONS_00074219
TCONS_00074256
TCONS_00074303
TCONS_00074434
TCONS_00074500
TCONS_00074667
TCONS_00074671
TCONS_00074692	K06484	4,512,041,450,481,000,000	pss:102445917
TCONS_00074719
TCONS_00074744
TCONS_00074763
TCONS_00074806
TCONS_00074837	K00387	920	pss:102460700
TCONS_00074870
TCONS_00074909
TCONS_00074954
TCONS_00074955
TCONS_00074956
TCONS_00074963	K08046	23,004,114,045,400,400,000,000,000,000,000,000,000	pss:102448834
TCONS_00074964	K08046	23,004,114,045,400,400,000,000,000,000,000,000,000	pss:102448834
TCONS_00074969
TCONS_00074994	K07374	414,504,540	xtr:100038108
TCONS_00075016	K14294	301,303,015	pss:102453927
TCONS_00075017	K14294	301,303,015	pss:102453927
TCONS_00075049
TCONS_00075051
TCONS_00075060
TCONS_00075064	K02684	2,300,024,003,030	cmy:102944321
TCONS_00075093	K01712	340	pss:102461183
TCONS_00075136
TCONS_00075161
TCONS_00075201	K06105	4530	pss:102459024
TCONS_00075290
TCONS_00075320
TCONS_00075351
TCONS_00075356
TCONS_00075407
TCONS_00075454	K12319	2,300,454,004,270	pss:102451605
TCONS_00075649
TCONS_00075831
TCONS_00075975
TCONS_00076065
TCONS_00076073
TCONS_00076122
TCONS_00076127
TCONS_00076129	K12361	4010	pss:102445100
TCONS_00076239	K03068	4310	cmy:102945539
TCONS_00076255
TCONS_00076374	K01116	56,204,012,043,700,400,000,000	pss:102461099
TCONS_00076472
TCONS_00076484	K02377	5,100,520	pss:102459583
TCONS_00076663
TCONS_00076761	K06231	4340	pss:102459887
TCONS_00076860
TCONS_00076883
TCONS_00077016
TCONS_00077052	K05208	402,004,080	apla:101789524
TCONS_00077060
TCONS_00077063
TCONS_00077075
TCONS_00077095
TCONS_00077174
TCONS_00077188
TCONS_00077189
TCONS_00077224
TCONS_00077452
TCONS_00077455
TCONS_00077463
TCONS_00077620
TCONS_00077682
TCONS_00077789
TCONS_00077847
TCONS_00077852	K04431	414,104,010,040,120,000,000,000	pss:102463924
TCONS_00077853	K04431	414,104,010,040,120,000,000,000	pss:102463924
TCONS_00077904
TCONS_00077910
TCONS_00077916
TCONS_00078073
TCONS_00078074
TCONS_00078084
TCONS_00078119	K06587	45,120,481,004,510	pss:102459585
TCONS_00078179
TCONS_00078474
TCONS_00078515
TCONS_00078531
TCONS_00078665
TCONS_00078683
TCONS_00078746
TCONS_00078780
TCONS_00078866
TCONS_00078867
TCONS_00078968
TCONS_00079206
TCONS_00079210
TCONS_00079224
TCONS_00079285
TCONS_00079401
TCONS_00079544
TCONS_00079562	K12492	4144	pss:102454915
TCONS_00079567	K16061	412,004,210	pss:102455419
TCONS_00079569	K16061	412,004,210	pss:102455419
TCONS_00079682	K06269	3,015,048,100,411,400,000,000,000,000,000,000	pss:102450584
TCONS_00079730
TCONS_00079754	K06097	4530	apla:101805271
TCONS_00079877
TCONS_00079919
TCONS_00079933
TCONS_00080053	K04963	4020	pss:102453852
TCONS_00080533
TCONS_00080585
TCONS_00080586
TCONS_00080655
TCONS_00080657
TCONS_00080687
TCONS_00080707
TCONS_00080781	K02912	3010	pss:102447025
TCONS_00080793
TCONS_00081002	K03083	40,120,431,004,340,000,000,000,000,000,000,000,000,000,000,000,000,000,000,000,000,000,000,000,000,000,000,000,000,000	mcc:713114
TCONS_00081060
TCONS_00081109
TCONS_00081243
TCONS_00081259	K09667	514	pss:102445994
TCONS_00081444
TCONS_00081447
TCONS_00081448
TCONS_00081571
TCONS_00081623
TCONS_00081679
TCONS_00081915
TCONS_00082031
TCONS_00082034
TCONS_00082121
TCONS_00082149	K08041	2,300,402,004,114,040,000,000,000,000,000,000,000,000,000	fch:102056699
TCONS_00082154
TCONS_00082337	K05190	4080	pss:102452677
TCONS_00082596	K04365	40,100,401,204,068,000,000,000,000,000,000,000,000,000,000	mgp:100550268
TCONS_00082657
TCONS_00082824
TCONS_00082833
TCONS_00082903
TCONS_00082955
TCONS_00082995	K01080	561,005,640,056,500,000	pss:102452592
TCONS_00083003
TCONS_00083129
TCONS_00083142
TCONS_00083268
TCONS_00083302
TCONS_00083344
TCONS_00083548
TCONS_00083605
TCONS_00083739
TCONS_00083740
TCONS_00083806	K11422	310	pss:102460627
TCONS_00083836	K04370	4010	phd:102326522
TCONS_00083948	K01011	9,200,027,004,122	pss:102445025
TCONS_00083952	K04738	46,300,406,004,210	pss:102445765
TCONS_00083996
TCONS_00084066	K04197	40,200,408,004,270	pss:102455997
TCONS_00084095
TCONS_00084099
TCONS_00084126	K12603	3018	pss:102460953
TCONS_00084388
TCONS_00084405
TCONS_00084573
TCONS_00084607
TCONS_00084613
TCONS_00084665	K04362	40,100,481,004,520	pss:102461506
TCONS_00084686
TCONS_00084732
TCONS_00084739
TCONS_00084807
TCONS_00084851
TCONS_00084859
TCONS_00085289
TCONS_00085291
TCONS_00085551	K05742	48,100,426,004,261	pss:102447706
TCONS_00085576
TCONS_00085619
TCONS_00085658	K05203	4080	pss:102452687
TCONS_00085721
TCONS_00085751
TCONS_00085790
TCONS_00085864
TCONS_00086015	K04388	40,100,435,004,068,000,000,000,000,000	pss:102444710
TCONS_00086022
TCONS_00086024
TCONS_00086085	K05759	4810	pss:102454092
TCONS_00086431	K05869	4020	pss:102460870
TCONS_00086520	K12405	12,004,146	pss:102451304
TCONS_00086570
TCONS_00086605
TCONS_00087095
TCONS_00087114
TCONS_00087198
TCONS_00087438
TCONS_00087585
TCONS_00087614	K18309	250	asn:102374815
TCONS_00087688
TCONS_00087698
TCONS_00087720
TCONS_00087741
TCONS_00087759	K04646	414,404,142	pss:102456166
TCONS_00087790
TCONS_00087832
TCONS_00087869
TCONS_00087909	K04717	600	pss:102450918
TCONS_00087937
TCONS_00088124
TCONS_00088221
TCONS_00088324
TCONS_00088327
TCONS_00088334
TCONS_00088350	K14016	4141	pss:102452778
TCONS_00088409
TCONS_00088431
TCONS_00088490
TCONS_00088492
TCONS_00088519	K00629	56,100,564	pss:102448682
TCONS_00088585
TCONS_00088654	K01897	12,120,006,100,071,000,000,000,000,000	pss:102463431
TCONS_00088661	K04138	4080	pss:102463694
TCONS_00088665
TCONS_00088836	K04511	4310	pss:102459830
TCONS_00088854
TCONS_00089002
TCONS_00089123	K18466	4144	pss:102450292
TCONS_00089159
TCONS_00089285
TCONS_00089300	K03354	4,120,041,100,411,400,000	cmy:102931379
TCONS_00089383
TCONS_00089387
TCONS_00089431
TCONS_00089582
TCONS_00089777
TCONS_00089785	K08753	3320	cmy:102944355
TCONS_00089786	K08753	3320	cmy:102944355
TCONS_00089806
TCONS_00089810
TCONS_00089833
TCONS_00089837
TCONS_00089957
TCONS_00090079
TCONS_00090108
TCONS_00090142
TCONS_00090165
TCONS_00090208
TCONS_00090210
TCONS_00090241	K12495	4144	acs:100568243
TCONS_00090250
TCONS_00090270
TCONS_00090272
TCONS_00090320	K05164	4060	pss:102463697
TCONS_00090347	K13340	4146	pss:102444416
TCONS_00090374
TCONS_00090375
TCONS_00090462	K04119	14,000,590	pss:102446010
TCONS_00090465
TCONS_00090541
TCONS_00090546
TCONS_00090633
TCONS_00090697
TCONS_00090814	K10141	4115	pss:102451703
TCONS_00090828	K02156	4320	pss:102453301
TCONS_00090842	K16065	412,004,630	pss:102454677
TCONS_00090866
TCONS_00090867
TCONS_00090922	K07374	414,504,540	pss:102463204
TCONS_00091126
TCONS_00091277
TCONS_00091291	K05734	40,120,481,004,510	lcm:102367182
TCONS_00091582	K11583	301,504,261	pss:102455604
TCONS_00091593	K05863	4020	pss:102458327
TCONS_00091610	K04360	4010	pss:102446411
TCONS_00091921	K14007	4141	pss:102448936
TCONS_00092024
TCONS_00092092
TCONS_00092209
TCONS_00092284
TCONS_00092350	K10575	414,104,120	pss:102445279
TCONS_00092453
TCONS_00092455
TCONS_00092505
TCONS_00092567	K00819	330	pss:102455686
TCONS_00092660
TCONS_00092738
TCONS_00092753
TCONS_00092997
TCONS_00093088	K07432	510	pss:102463607
TCONS_00093089	K07432	510	pss:102463607
TCONS_00093092	K05733	40,120,481,004,510	cmy:102944295
TCONS_00093174
TCONS_00093287
TCONS_00093291
TCONS_00093327
TCONS_00093340
TCONS_00093360	K04266	40,200,408,004,270	pss:102461606
TCONS_00093415
TCONS_00093416
TCONS_00093417
TCONS_00093430
TCONS_00093481
TCONS_00093482
TCONS_00093492
TCONS_00093504
TCONS_00093508
TCONS_00093537
TCONS_00093554
TCONS_00093681
TCONS_00093688
TCONS_00093727
TCONS_00093739
TCONS_00093799
TCONS_00093908	K08694	411,404,914	pss:102458015
TCONS_00094045	K11422	310	oaa:100074411
TCONS_00094124	K01106	56,204,070	pss:102447470
TCONS_00094525
TCONS_00094598
TCONS_00094845
TCONS_00094918
TCONS_00095018
TCONS_00095243
TCONS_00095422	K06238	451,204,510	pss:102462641
TCONS_00095469
TCONS_00095619
TCONS_00095630
TCONS_00095779
TCONS_00095827
TCONS_00096770
TCONS_00096966
TCONS_00097039	K19029	51	pss:102446560
TCONS_00097049
TCONS_00097065
TCONS_00097066
TCONS_00097228
TCONS_00097247
TCONS_00097267
TCONS_00097283
TCONS_00097377
TCONS_00097378
TCONS_00097379
TCONS_00097478
TCONS_00097484	K01007	120,000,620	pss:102454033
TCONS_00097681
TCONS_00097710	K14407	3015	pss:102456926
TCONS_00097843
TCONS_00097856
TCONS_00097887
TCONS_00097968
TCONS_00098023
TCONS_00098233
TCONS_00098236
TCONS_00098298
TCONS_00098364
TCONS_00098452
TCONS_00098576
TCONS_00098681
TCONS_00098684
TCONS_00098737
TCONS_00098821
TCONS_00098867
TCONS_00099008
TCONS_00099071	K01136	53,104,142	pss:102447899
TCONS_00099073	K01136	53,104,142	pss:102447899
TCONS_00099139
TCONS_00099240
TCONS_00099328	K00868	750	pss:102456441
TCONS_00099402
TCONS_00099483	K01487	230	pss:102454275
TCONS_00099547
TCONS_00099599	K01697	12,300,026,000,270	pss:102444730
TCONS_00099640
TCONS_00099777
TCONS_00099808	K08239	4142	pss:102458343
TCONS_00099811	K08239	4142	pss:102458343
TCONS_00099832
TCONS_00099863	K07296	492,003,320	pss:102463214
TCONS_00099865
TCONS_00099943
TCONS_00100071	K05425	4,630,040,600,462,000,000	pss:102449025
TCONS_00100134
TCONS_00100138
TCONS_00100154	K00864	56,103,320	pss:102459845
TCONS_00100161
TCONS_00100163
TCONS_00100316
TCONS_00100317
TCONS_00100650
TCONS_00100692	K08054	414,104,145	pss:102456016
TCONS_00100717	K14562	3008	pss:102462406
TCONS_00100751
TCONS_00100867
TCONS_00100898
TCONS_00100901
TCONS_00100958	K04515	40,120,431,004,066,000,000,000,000,000,000,000,000,000,000,000,000,000,000,000,000,000,000,000,000,000,000,000,000,000,000,000,000,000,000	ptg:102966494
TCONS_00101064
TCONS_00101104
TCONS_00101131	K06591	4,512,045,140,481,000,000	pss:102448463
TCONS_00101133	K06591	4,512,045,140,481,000,000	pss:102448463
TCONS_00101269
TCONS_00101307
TCONS_00101363	K12897	3040	pss:102451871
TCONS_00101379	K08738	9,200,421,004,115	pss:102455941
TCONS_00101488
TCONS_00101596	K11826	4144	apla:101804101
TCONS_00101607
TCONS_00101610
TCONS_00101687
TCONS_00101751
TCONS_00101764	K10755	30,300,342,003,430	pss:102462088
TCONS_00101819
TCONS_00101825	K03961	190	pss:102446186
TCONS_00101826	K03961	190	pss:102446186
TCONS_00101840	K00922	56,204,012,043,700,400,000,000,000,000,000,000,000,000,000,000,000,000,000,000,000,000,000	pss:102448624
TCONS_00101857
TCONS_00101886	K15728	56,100,564	pss:102459456
TCONS_00101972
TCONS_00102038	K14411	3015	pss:102448466
TCONS_00102108
TCONS_00102170
TCONS_00102274
TCONS_00102286
TCONS_00102378	K05283	563	pss:102455294
TCONS_00102420	K15362	3460	cmy:102930925
TCONS_00102537
TCONS_00102620
TCONS_00102622
TCONS_00102704
TCONS_00102727
TCONS_00102797
TCONS_00103004
TCONS_00103267
TCONS_00103607
TCONS_00103674
TCONS_00103676	K02365	411,004,114	pss:102455533
TCONS_00103715	K04684	4350	pss:102450768
TCONS_00103761	K14320	3013	pss:102456270
TCONS_00103812	K05209	402,004,080	pss:102459849
TCONS_00103885
TCONS_00103886
TCONS_00103921
TCONS_00103948
TCONS_00104043
TCONS_00104331	K04376	4010	pss:102455784
TCONS_00104670
TCONS_00104745
TCONS_00104808
TCONS_00104824
TCONS_00104832
TCONS_00104833
TCONS_00104834
TCONS_00105018
TCONS_00105094	K00876	24,000,983	pss:102462578
TCONS_00105253
TCONS_00105313
TCONS_00105397	K05080	46,300,408,004,060	pss:102446030
TCONS_00105419
TCONS_00105435	K06481	4,512,041,450,481,000,000	pss:102452981
TCONS_00105458
TCONS_00105472	K04416	4,120,040,100,462,200,000	pss:102463619
TCONS_00105492	K05058	463,004,060	pss:102462496
TCONS_00105495	K05058	463,004,060	pss:102462496
TCONS_00105503	K08267	4150	pss:102463140
TCONS_00105512
TCONS_00105513
TCONS_00105514
TCONS_00105545
TCONS_00105546
TCONS_00105566
TCONS_00105567
TCONS_00105637
NM_001286890.1
NM_001286892.1	K09490	306,004,141	pss:102459918
NM_001286908.1	K03283	3,040,041,410,401,000,000	pss:102454869
NM_001286914.1
NM_001286916.1	K02969	3010	pss:102463326
XM_006110177.2
XM_006110200.2
XM_006110252.2
XM_006110275.2
XM_006110277.2
XM_006110312.2	K08486	4130	pss:102462701
XM_006110318.2
XM_006110337.1
XM_006110351.2
XM_006110406.2
XM_006110410.2
XM_006110433.2
XM_006110437.2	K01368	414,504,142	pss:102458936
XM_006110443.2	K02539	4630	pss:102460228
XM_006110448.2
XM_006110518.2	K05842	4620	pss:102460229
XM_006110520.2
XM_006110522.2
XM_006110593.1
XM_006110644.1
XM_006110646.1
XM_006110673.2
XM_006110715.2
XM_006110716.2
XM_006110720.2
XM_006110721.2
XM_006110723.2
XM_006110762.2
XM_006110788.2
XM_006110789.2	K04802	303,003,410,034,200,000,000,000	pss:102463110
XM_006110810.2
XM_006110870.1
XM_006110882.2	K13506	56,100,564	pss:102443697
XM_006110884.2	K13506	56,100,564	pss:102443697
XM_006110893.2
XM_006110901.2	K00507	12,120,104,003,320	pss:102447617
XM_006110904.2
XM_006110906.2
XM_006110983.2
XM_006110985.2
XM_006111001.2
XM_006111016.2
XM_006111031.1
XM_006111047.2
XM_006111055.2
XM_006111056.2
XM_006111059.2
XM_006111069.2
XM_006111086.2
XM_006111099.2
XM_006111169.2
XM_006111198.2
XM_006111201.1
XM_006111206.2	K09542	4141	pss:102460134
XM_006111207.2
XM_006111215.2
XM_006111218.2
XM_006111225.2
XM_006111230.2	K06491	4514	pss:102444165
XM_006111297.2
XM_006111336.2	K08515	4130	pss:102448605
XM_006111342.2
XM_006111345.2	K00474	310	pss:102450043
XM_006111348.2	K00474	310	pss:102450043
XM_006111377.2
XM_006111445.2
XM_006111469.2	K04503	43,100,463,004,068,000,000,000,000,000	pss:102457993
XM_006111479.2	K00213	100	pss:102459270
XM_006111521.1	K10893	3460	pss:102448441
XM_006111524.2
XM_006111530.2	K00737	510	pss:102450203
XM_006111532.2	K02925	3010	pss:102450907
XM_006111559.2	K10159	414,504,620	pss:102457570
XM_006111561.1
XM_006111574.1	K02984	3010	pss:102461110
XM_006111583.2
XM_006111677.2
XM_006111699.2
XM_006111707.2
XM_006111719.2
XM_006111723.2
XM_006111734.1
XM_006111736.2
XM_006111738.1
XM_006111740.2
XM_006111743.2
XM_006111745.2	K10226	1,212,005,920,104,000,000	pss:102460236
XM_006111749.2
XM_006111768.2	K13649	4144	pss:102446246
XM_006111838.1
XM_006111862.2
XM_006111928.2	K05175	4080	pss:102445767
XM_006111960.2
XM_006111962.1
XM_006111968.2
XM_006112024.2
XM_006112088.2
XM_006112089.2
XM_006112092.2	K15516	3013	pss:102459273
XM_006112098.2	K06501	4142	pss:102460477
XM_006112138.2	K01540	426,004,261	pss:102448519
XM_006112151.2
XM_006112193.2	K02876	3010	pss:102461759
XM_006112205.2
XM_006112215.1
XM_006112220.2
XM_006112242.2
XM_006112248.1
XM_006112254.2
XM_006112257.2	K06520	4514	pss:102456505
XM_006112273.1
XM_006112298.2
XM_006112300.2	K07189	4910	pss:102447129
XM_006112332.2
XM_006112333.2
XM_006112335.2
XM_006112352.2	K06503	414,404,145	pss:102461118
XM_006112353.2
XM_006112456.2
XM_006112490.2
XM_006112497.2
XM_006112525.2
XM_006112574.2	K08501	4130	pss:102450520
XM_006112584.2	K02649	4,012,043,700,463,000,000,000,000,000,000,000,000,000,000,000,000,000,000,000,000,000	pss:102452954
XM_006112594.2
XM_006112611.2
XM_006112616.2
XM_006112620.2	K01785	1,000,052	pss:102462309
XM_006112622.2	K13134	3013	pss:102462958
XM_006112633.2	K05849	4020	cmy:102934393
XM_006112647.2
XM_006112677.2	K00920	5,620,407,004,810	pss:102457752
XM_006112678.2
XM_006112684.1
XM_006112732.2	K11859	4621	pss:102450291
XM_006112741.2	K06052	4330	pss:102452692
XM_006112787.2
XM_006112798.2
XM_006112811.2	K18441	4144	apla:101801854
XM_006112831.2
XM_006112834.2
XM_006112835.2
XM_006112850.2
XM_006112851.1
XM_006112865.2
XM_006112869.2
XM_006112883.2	K05948	51,404,330	mgp:100549739
XM_006112895.2
XM_006112901.2	K07424	1,400,059,100,830	pss:102447714
XM_006112908.2
XM_006112915.2	K05692	414,504,810,045,100,000,000,000	apla:101800437
XM_006112917.2
XM_006112923.1	K05757	414,404,810	pss:102452779
XM_006112928.2	K04432	40,100,462,004,912	pss:102454019
XM_006112940.2
XM_006112959.2
XM_006112976.2
XM_006112983.2	K01672	910	pss:102449641
XM_006112984.2	K01672	910	pss:102449893
XM_006113017.2	K03250	3013	cmy:102930992
XM_006113020.2
XM_006113042.2
XM_006113044.2
XM_006113058.2
XM_006113106.2
XM_006113107.2
XM_006113108.2
XM_006113113.2	K01195	400,050,000,531,008,000,000,000,000	pss:102458648
XM_006113114.2
XM_006113116.1	K07889	414,404,145	pss:102459749
XM_006113120.2
XM_006113124.2	K02154	1,900,414,504,142	pss:102460878
XM_006113126.2	K02154	1,900,414,504,142	pss:102460878
XM_006113174.2
XM_006113175.2
XM_006113183.2	K07437	830	pss:102454505
XM_006113225.2
XM_006113243.2	K07189	4910	pss:102451702
XM_006113246.2
XM_006113247.2	K02166	4310	pss:102452525
XM_006113261.2
XM_006113298.2
XM_006113310.2
XM_006113315.2
XM_006113320.2
XM_006113332.2
XM_006113359.2
XM_006113378.2	K07190	402,004,910	pss:102461514
XM_006113401.2	K11153	830	pss:102446647
XM_006113436.2
XM_006113475.2
XM_006113482.2
XM_006113483.2	K04363	4,010,040,200,406,000,000,000,000,000,000,000	pss:102443708
XM_006113488.2
XM_006113524.2
XM_006113550.2
XM_006113561.2	K05745	4810	pss:102462391
XM_006113575.2	K04697	463,004,910	dre:100003691
XM_006113580.2
XM_006113587.2	K02087	411,004,114,041,150,000,000,000	pss:102448219
XM_006113619.2
XM_006113631.2	K01672	910	pss:102458495
XM_006113647.1	K07430	12,000,140	pss:102462148
XM_006113650.2
XM_006113651.2
XM_006113653.2
XM_006113655.2
XM_006113718.2
XM_006113726.2
XM_006113727.2
XM_006113732.2	K05656	201,004,142	pss:102461923
XM_006113768.2	K06085	4520	asn:102374812
XM_006113789.2
XM_006113803.2	K06633	41,100,411,404,914	pss:102458496
XM_006113826.2
XM_006113853.2
XM_006113864.1	K12485	4144	pss:102453717
XM_006113865.1	K12485	4144	pss:102453717
XM_006113868.2
XM_006113872.2
XM_006113883.2
XM_006113911.2
XM_006113929.2
XM_006113943.2
XM_006113951.2
XM_006113965.2
XM_006113977.2
XM_006113985.2	K05850	402,004,261	pss:102462235
XM_006113988.2	K05850	402,004,261	pss:102462235
XM_006114064.2
XM_006114081.2
XM_006114094.2	K15613	4550	pps:100987325
XM_006114104.2
XM_006114108.2
XM_006114118.2	K07378	4514	apla:101798678
XM_006114148.2
XM_006114163.2	K02932	3010	pss:102462562
XM_006114180.2
XM_006114182.2
XM_006114185.2
XM_006114187.2
XM_006114196.1
XM_006114232.2	K07193	4910	pss:102457660
XM_006114270.2
XM_006114277.2	K02213	4110	pss:102449412
XM_006114320.1	K02918	3010	pss:102459686
XM_006114348.1	K02974	3010	apla:101802421
XM_006114364.2	K03260	3013	pss:102448618
XM_006114379.2
XM_006114380.2
XM_006114386.2	K01866	970	cmy:102934950
XM_006114388.2
XM_006114389.2
XM_006114406.2	K14569	3008	pss:102459363
XM_006114409.2
XM_006114416.2
XM_006114424.2
XM_006114427.2	K04442	4010	pss:102464040
XM_006114438.2
XM_006114449.2
XM_006114476.2	K02091	411,004,115	pss:102454031
XM_006114489.2	K06236	451,204,510	pss:102457083
XM_006114506.2
XM_006114524.2	K05768	4810	pss:102444801
XM_006114530.1
XM_006114540.2
XM_006114541.1
XM_006114562.2	K00779	51,000,514	pss:102453477
XM_006114580.2
XM_006114605.2	K03363	41,200,411,004,114	pss:102444727
XM_006114643.2
XM_006114668.1	K14527	301,303,008	pss:102459839
XM_006114677.1
XM_006114693.2
XM_006114712.2
XM_006114722.1	K02995	3010	pss:102452040
XM_006114739.1
XM_006114744.1
XM_006114745.2
XM_006114748.2
XM_006114797.1	K03364	41,200,411,004,914	pss:102452355
XM_006114813.2	K04577	408,004,270	pss:102456847
XM_006114816.2
XM_006114817.2
XM_006114823.2
XM_006114825.2	K07966	5,200,510,005,140,050,000,000	cmy:102942662
XM_006114826.2	K09502	4141	pss:102460161
XM_006114847.2	K12647	4622	pss:102443714
XM_006114865.2
XM_006114869.2	K02943	3010	pss:102449982
XM_006114884.1
XM_006114922.2	K10898	3460	pss:102445208
XM_006114963.2
XM_006114969.2
XM_006114973.2
XM_006114976.2
XM_006114979.2	K10292	4114	pss:102458019
XM_006114998.2	K08007	4810	pss:102462644
XM_006115020.1	K13523	56,100,564	pss:102446902
XM_006115025.2
XM_006115064.2
XM_006115081.2	K07299	4920	pss:102461992
XM_006115105.2
XM_006115130.2
XM_006115135.2
XM_006115138.2	K04447	463,004,920	pss:102455115
XM_006115161.2
XM_006115184.2
XM_006115191.2	K06770	4514	pss:102446499
XM_006115192.2	K06770	4514	pss:102446499
XM_006115198.2
XM_006115205.2
XM_006115210.2	K06593	4520	pss:102450761
XM_006115218.1
XM_006115223.2
XM_006115264.2
XM_006115277.2
XM_006115295.2
XM_006115297.2
XM_006115335.2
XM_006115348.2
XM_006115391.2	K04725	41,200,421,004,510	pss:102449987
XM_006115401.2	K06528	414,504,142	pss:102452111
XM_006115409.2	K02924	3010	mcc:100423472
XM_006115416.2	K10573	4120	ocu:100339096
XM_006115446.2
XM_006115453.2
XM_006115473.2	K02514	534	pss:102448542
XM_006115484.2	K03211	4320	pss:102450607
XM_006115509.2
XM_006115511.2
XM_006115517.1
XM_006115538.2	K12186	4144	pss:102444592
XM_006115540.2
XM_006115556.2
XM_006115559.2
XM_006115569.2	K14163	86,000,970	pss:102453314
XM_006115587.1
XM_006115588.2	K04459	4010	pss:102457251
XM_006115589.2
XM_006115629.2
XM_006115655.2	K02865	3010	pss:102451325
XM_006115667.2
XM_006115670.2
XM_006115687.2
XM_006115695.2
XM_006115699.2	K13644	56,400,565	pss:102461379
XM_006115720.1
XM_006115749.2
XM_006115755.2
XM_006115807.2
XM_006115808.2
XM_006115821.2	K15789	260	pss:102451402
XM_006115846.1
XM_006115897.2	K01836	520	pss:102451482
XM_006115916.2	K04166	4,020,040,800,426,100,000	pss:102455529
XM_006115922.2
XM_006115934.2
XM_006115943.2
XM_006115960.2
XM_006115961.2
XM_006116003.2
XM_006116005.2
XM_006116052.2
XM_006116056.1
XM_006116071.2
XM_006116086.2
XM_006116118.2	K03426	76,004,146	pss:102459619
XM_006116139.2
XM_006116141.2
XM_006116179.1
XM_006116188.1
XM_006116217.1
XM_006116224.2	K18443	4144	pss:102463453
XM_006116258.2
XM_006116299.2
XM_006116329.2	K03031	3050	cmy:102937598
XM_006116349.2	K11600	3018	pss:102453382
XM_006116369.2
XM_006116370.2
XM_006116397.1
XM_006116416.1
XM_006116417.2
XM_006116419.2
XM_006116441.2
XM_006116445.2
XM_006116452.2
XM_006116457.2
XM_006116462.1	K04198	40,200,408,004,916	pss:102460801
XM_006116464.2
XM_006116502.2
XM_006116504.2
XM_006116523.2
XM_006116553.2	K13305	412,004,144	pss:102459538
XM_006116558.2	K13305	41,200,414,404,960	shr:100925489
XM_006116597.2
XM_006116621.2
XM_006116626.2
XM_006116672.1	K07374	414,504,540	pss:102446337
XM_006116674.2	K07374	414,504,540	pss:102446572
XM_006116688.2
XM_006116716.2
XM_006116717.2
XM_006116727.2
XM_006116733.2
XM_006116740.2
XM_006116761.2	K03875	41,200,406,804,110	pss:102445640
XM_006116766.2	K07936	301,303,008	pss:102448079
XM_006116812.2
XM_006116837.2
XM_006116885.2
XM_006116907.2
XM_006116981.2
XM_006117014.2
XM_006117025.1
XM_006117041.2
XM_006117067.2
XM_006117083.2
XM_006117131.2
XM_006117160.2
XM_006117185.2
XM_006117206.2
XM_006117228.2	K06058	4330	pss:102450939
[truncated: 1,361 more rows]
